# Supplementary material for: Principles of melting in hybrid organic–inorganic perovskite and polymorphic ABX3 structures
Source: Chem Sci. 2022 Jan 20;13(7):2033–42. doi: 10.1039/d1sc07080k (PMC8849004; doi:10.1039/d1sc07080k)
Supplement: SC-013-D1SC07080K-s002 [file SC-013-D1SC07080K-s002.cif]

# Electronic Supplementary Material (ESI) for Chemical Science.
# This journal is © The Royal Society of Chemistry 2022

####################################################################### 
# 
# This file contains crystal structure data downloaded from the 
# Cambridge Structural Database (CSD) hosted by the Cambridge 
# Crystallographic Data Centre (CCDC).
# 
# Full information about CCDC data access policies and citation 
# guidelines are available at http://www.ccdc.cam.ac.uk/access/V1 
# 
# Audit and citation data items may have been added by the CCDC. 
# Please retain this information to preserve the provenance of 
# this file and to allow appropriate attribution of the data. 
# 
#######################################################################

data_shelx
_database_code_depnum_ccdc_archive 'CCDC 2026508'
loop_
_audit_author_name
_audit_author_address
'Celia Castillo'
;UAM
Spain
;
_audit_update_record             
;
2020-08-31 deposited with the CCDC.	2022-01-18 downloaded from the CCDC.
;

_audit_creation_method           SHELXL-2018/3
_shelx_SHELXL_version_number     2018/3
_chemical_name_systematic        '[TPnA][Fe(Dca)3]'
_chemical_name_common            
;
Tetrapentylammonium cobalt(II) dicyanamide
;
_chemical_melting_point          ?
_chemical_formula_moiety         '(C20 H44 N1), (Fe1 C6 N9)'
_chemical_formula_sum            'C26 H44 Fe1 N10'
_chemical_formula_weight         552.56

loop_
_atom_type_symbol
_atom_type_description
_atom_type_scat_dispersion_real
_atom_type_scat_dispersion_imag
_atom_type_scat_source
C C 0.0181 0.0091 'International Tables Vol C Tables 4.2.6.8 and 6.1.1.4'
H H 0.0000 0.0000 'International Tables Vol C Tables 4.2.6.8 and 6.1.1.4'
Co Co -2.3653 3.6143 'International Tables Vol C Tables 4.2.6.8 and 6.1.1.4'
N N 0.0311 0.0180 'International Tables Vol C Tables 4.2.6.8 and 6.1.1.4'

_space_group_crystal_system      orthorhombic
_space_group_IT_number           52
_space_group_name_H-M_alt        'P n n a'
_space_group_name_Hall           '-P 2a 2bc'

_shelx_space_group_comment       
;
The symmetry employed for this shelxl refinement is uniquely defined
by the following loop, which should always be used as a source of
symmetry information in preference to the above space-group names.
They are only intended as comments.
;

loop_
_space_group_symop_operation_xyz
'x, y, z'
'-x+1/2, -y, z'
'x, -y+1/2, -z+1/2'
'-x+1/2, y+1/2, -z+1/2'
'-x, -y, -z'
'x-1/2, y, -z'
'-x, y-1/2, z-1/2'
'x-1/2, -y-1/2, z-1/2'

_cell_length_a                   13.1007(6)
_cell_length_b                   11.6128(5)
_cell_length_c                   20.0929(8)
_cell_angle_alpha                90
_cell_angle_beta                 90
_cell_angle_gamma                90
_cell_volume                     3056.9(2)
_cell_formula_units_Z            4
_cell_measurement_temperature    293(2)
_cell_measurement_reflns_used    2464
_cell_measurement_theta_min      4.0250
_cell_measurement_theta_max      64.1490

_exptl_crystal_description       tetrahedral
_exptl_crystal_colour            colorless
_exptl_crystal_density_meas      ?
_exptl_crystal_density_method    ?
_exptl_crystal_density_diffrn    1.201
_exptl_crystal_F_000             1184.7
_exptl_transmission_factor_min   ?
_exptl_transmission_factor_max   ?
_exptl_crystal_size_max          0.11
_exptl_crystal_size_mid          0.08
_exptl_crystal_size_min          0.05
_exptl_absorpt_coefficient_mu    4.200
_shelx_estimated_absorpt_T_min   ?
_shelx_estimated_absorpt_T_max   ?
_exptl_absorpt_correction_type   multi-scan
_exptl_absorpt_correction_T_min  0.85332
_exptl_absorpt_correction_T_max  1.00000
_exptl_absorpt_process_details   
;
CrysAlisPro, Agilent Technologies,
Version 1.171.37.34i (release 04-08-2014 CrysAlis171 .NET)
(compiled Aug  4 2014,14:34:23)
Empirical absorption correction using spherical harmonics,
 implemented in SCALE3 ABSPACK scaling algorithm.
;
_exptl_absorpt_special_details   ?
_diffrn_ambient_temperature      293(2)
_diffrn_radiation_wavelength     1.54184
_diffrn_radiation_type           CuK\a
_diffrn_source                   'sealed X-ray tube'
_diffrn_source_type              'Enhance Ultra (Cu) X-ray Source'
_diffrn_measurement_device_type  'Xcalibur, Eos, Gemini ultra'
_diffrn_radiation_probe          x-ray
_diffrn_measurement_method       '\w scans'
_diffrn_radiation_monochromator  mirror
_diffrn_detector                 'CCD plate'
_diffrn_detector_type            Eos
_diffrn_detector_area_resol_mean 16.1183
_diffrn_reflns_number            6312
_diffrn_reflns_av_R_equivalents  0.0249
_diffrn_reflns_av_sigmaI/netI    0.0363
_diffrn_reflns_limit_h_min       -15
_diffrn_reflns_limit_h_max       14
_diffrn_reflns_limit_k_min       -13
_diffrn_reflns_limit_k_max       13
_diffrn_reflns_limit_l_min       -14
_diffrn_reflns_limit_l_max       23
_diffrn_reflns_theta_min         2.1989
_diffrn_reflns_theta_max         64.3769
_diffrn_reflns_theta_full        66.9682
_diffrn_measured_fraction_theta_max 0.9921
_diffrn_measured_fraction_theta_full 0.9351
_diffrn_orient_matrix_UB_11      0.1112732000
_diffrn_orient_matrix_UB_12      -0.0425234000
_diffrn_orient_matrix_UB_13      -0.0035041000
_diffrn_orient_matrix_UB_21      0.0354363000
_diffrn_orient_matrix_UB_22      0.1086637000
_diffrn_orient_matrix_UB_23      0.0374462000
_diffrn_orient_matrix_UB_31      -0.0139700000
_diffrn_orient_matrix_UB_32      -0.0630051000
_diffrn_orient_matrix_UB_33      0.0668334000
_diffrn_measurement_details      
;
#__ type_ start__ end____ width___ exp.time_
  1 omega  -53.00   17.00   1.0000   65.9600
omega____ theta____ kappa____ phi______ frames
    -      -51.2500   30.0000  -90.0000 70

#__ type_ start__ end____ width___ exp.time_
  2 omega  -18.00   12.00   1.0000   16.4900
omega____ theta____ kappa____ phi______ frames
    -        0.0000  -99.0000 -180.0000 30

#__ type_ start__ end____ width___ exp.time_
  3 omega   33.00   80.00   1.0000   16.4900
omega____ theta____ kappa____ phi______ frames
    -        0.0000 -178.0000  -30.0000 47

#__ type_ start__ end____ width___ exp.time_
  4 omega   67.00  122.00   1.0000   65.9600
omega____ theta____ kappa____ phi______ frames
    -       51.2500  153.0000 -142.0000 55

#__ type_ start__ end____ width___ exp.time_
  5 omega  121.00  147.00   1.0000   65.9600
omega____ theta____ kappa____ phi______ frames
    -      102.5000  104.0000 -120.0000 26

#__ type_ start__ end____ width___ exp.time_
  6 omega  108.00  134.00   1.0000   65.9600
omega____ theta____ kappa____ phi______ frames
    -      102.5000   43.0000  -90.0000 26

#__ type_ start__ end____ width___ exp.time_
  7 omega  146.00  172.00   1.0000   65.9600
omega____ theta____ kappa____ phi______ frames
    -      102.5000   43.0000  -90.0000 26

#__ type_ start__ end____ width___ exp.time_
  8 omega  119.00  145.00   1.0000   65.9600
omega____ theta____ kappa____ phi______ frames
    -      102.5000   43.0000    0.0000 26

#__ type_ start__ end____ width___ exp.time_
  9 omega   64.00  101.00   1.0000   65.9600
omega____ theta____ kappa____ phi______ frames
    -      102.5000   43.0000    0.0000 37

#__ type_ start__ end____ width___ exp.time_
 10 omega   37.00   73.00   1.0000   65.9600
omega____ theta____ kappa____ phi______ frames
    -      102.5000  -43.0000   30.0000 36

#__ type_ start__ end____ width___ exp.time_
 11 omega   41.00   89.00   1.0000   65.9600
omega____ theta____ kappa____ phi______ frames
    -      102.5000  -54.0000    0.0000 48

#__ type_ start__ end____ width___ exp.time_
 12 omega   42.00   67.00   1.0000   65.9600
omega____ theta____ kappa____ phi______ frames
    -      102.5000 -104.0000   90.0000 25

#__ type_ start__ end____ width___ exp.time_
 13 omega   77.00  106.00   1.0000   65.9600
omega____ theta____ kappa____ phi______ frames
    -      102.5000 -153.0000  176.0000 29

#__ type_ start__ end____ width___ exp.time_
 14 omega   24.00   50.00   1.0000   65.9600
omega____ theta____ kappa____ phi______ frames
    -      102.5000 -153.0000  176.0000 26

#__ type_ start__ end____ width___ exp.time_
 15 omega   20.00   70.00   1.0000   65.9600
omega____ theta____ kappa____ phi______ frames
    -      102.5000 -104.0000   30.0000 50

#__ type_ start__ end____ width___ exp.time_
 16 omega   25.00   59.00   1.0000   65.9600
omega____ theta____ kappa____ phi______ frames
    -      102.5000  -32.0000  -30.0000 34

#__ type_ start__ end____ width___ exp.time_
 17 omega   33.00   88.00   1.0000   65.9600
omega____ theta____ kappa____ phi______ frames
    -      102.5000  -54.0000  -90.0000 55

#__ type_ start__ end____ width___ exp.time_
 18 omega   25.00   66.00   1.0000   65.9600
omega____ theta____ kappa____ phi______ frames
    -      102.5000  -32.0000 -150.0000 41

#__ type_ start__ end____ width___ exp.time_
 19 omega   22.00   68.00   1.0000   65.9600
omega____ theta____ kappa____ phi______ frames
    -      102.5000  -32.0000  150.0000 46

#__ type_ start__ end____ width___ exp.time_
 20 omega   43.00   71.00   1.0000   16.4900
omega____ theta____ kappa____ phi______ frames
    -        0.0000  178.0000  150.0000 28

#__ type_ start__ end____ width___ exp.time_
 21 omega -132.00  -25.00   1.0000   65.9600
omega____ theta____ kappa____ phi______ frames
    -      -51.2500  -77.0000  150.0000 107

;
_symmetry_space_group_name_H-M_alt 'P n n a'
_symmetry_space_group_name_H-M   'P n n a'
_symmetry_cell_setting           orthorhombic
_reflns_odcompleteness_completeness 93.51
_reflns_odcompleteness_theta     66.97
_reflns_odcompleteness_iscentric 1

_reflns_number_total             2546
_reflns_number_gt                2066
_reflns_threshold_expression     'I > 2\s(I)'
_reflns_Friedel_coverage         0.000
_reflns_Friedel_fraction_max     .
_reflns_Friedel_fraction_full    .

_reflns_special_details          
;
 Reflections were merged by SHELXL according to the crystal
 class for the calculation of statistics and refinement.
 
 _reflns_Friedel_fraction is defined as the number of unique
 Friedel pairs measured divided by the number that would be
 possible theoretically, ignoring centric projections and
 systematic absences.
;
_computing_data_collection       
;
CrysAlisPro, Agilent Technologies,
Version 1.171.37.34i (release 04-08-2014 CrysAlis171 .NET)
(compiled Aug  4 2014,14:34:23)
;
_computing_cell_refinement       
;
CrysAlisPro, Agilent Technologies,
Version 1.171.37.34i (release 04-08-2014 CrysAlis171 .NET)
(compiled Aug  4 2014,14:34:23)
;
_computing_data_reduction        
;
CrysAlisPro, Agilent Technologies,
Version 1.171.37.34i (release 04-08-2014 CrysAlis171 .NET)
(compiled Aug  4 2014,14:34:23)
;
_computing_structure_solution    'SUPERFLIP (Palatinus & Chapuis, 2007)'
_computing_structure_refinement  'SHELXL-2018/3 (Sheldrick, 2018)'
_refine_special_details          ?
_refine_ls_structure_factor_coef Fsqd
_refine_ls_matrix_type           full
_refine_ls_weighting_scheme      calc
_refine_ls_weighting_details     
'w=1/[\s^2^(Fo^2^)+(0.0609P)^2^+0.7873P] where P=(Fo^2^+2Fc^2^)/3'
_atom_sites_solution_primary     ?
_atom_sites_solution_secondary   ?
_atom_sites_solution_hydrogens   geom
_refine_ls_hydrogen_treatment    constr
_refine_ls_extinction_method     none
_refine_ls_extinction_coef       .
_refine_ls_number_reflns         2546
_refine_ls_number_parameters     207
_refine_ls_number_restraints     6
_refine_ls_R_factor_all          0.0525
_refine_ls_R_factor_gt           0.0413
_refine_ls_wR_factor_ref         0.1174
_refine_ls_wR_factor_gt          0.1090
_refine_ls_goodness_of_fit_ref   1.056
_refine_ls_restrained_S_all      1.057
_refine_ls_shift/su_max          0.000
_refine_ls_shift/su_mean         0.000

loop_
_atom_site_label
_atom_site_type_symbol
_atom_site_fract_x
_atom_site_fract_y
_atom_site_fract_z
_atom_site_U_iso_or_equiv
_atom_site_adp_type
_atom_site_occupancy
_atom_site_site_symmetry_order
_atom_site_calc_flag
_atom_site_refinement_flags_posn
_atom_site_refinement_flags_adp
_atom_site_refinement_flags_occupancy
_atom_site_disorder_assembly
_atom_site_disorder_group
Fe1 Fe 0.250000 0.500000 0.09708(2) 0.04651(18) Uani 1 2 d S T P . .
N3 N 0.19228(17) 0.3847(2) 0.17230(11) 0.0682(6) Uani 1 1 d . . . . .
N2 N 0.17196(17) 0.39992(19) 0.02209(11) 0.0677(6) Uani 1 1 d . . . . .
C1 C -0.0333(2) 0.3647(2) -0.07559(13) 0.0614(6) Uani 1 1 d . . . . .
N1' N 0.0622(15) 0.335(4) -0.0696(14) 0.089(6) Uani 0.55(7) 1 d . . P . .
N1 N 0.0441(19) 0.3084(10) -0.0465(19) 0.069(6) Uani 0.45(7) 1 d . . P . .
N4 N -0.11133(17) 0.39416(19) -0.09345(10) 0.0629(6) Uani 1 1 d . . . . .
C2 C 0.1138(2) 0.3687(2) -0.01546(14) 0.0647(7) Uani 1 1 d . . . . .
C3 C 0.16404(18) 0.3192(2) 0.20972(12) 0.0580(6) Uani 1 1 d . . . . .
N5 N 0.1193(3) 0.250000 0.250000 0.1132(16) Uani 1 2 d S T P . .
N6 N 0.250000 0.000000 0.06720(17) 0.0644(8) Uani 0.414(9) 2 d S T P A 1
C4 C 0.3993(4) 0.3510(4) -0.1548(2) 0.1341(17) Uani 0.414(9) 1 d . . P A 1
H4A H 0.454439 0.359214 -0.185905 0.201 Uiso 0.414(9) 1 calc R U P A 1
H4B H 0.335785 0.347361 -0.178467 0.201 Uiso 0.414(9) 1 calc R U P A 1
H4C H 0.398621 0.415775 -0.125125 0.201 Uiso 0.414(9) 1 calc R U P A 1
C5 C 0.4138(3) 0.2414(4) -0.1151(2) 0.1125(13) Uani 0.414(9) 1 d . . P A 1
H5A H 0.415983 0.176412 -0.145387 0.135 Uiso 0.414(9) 1 calc R U P A 1
H5B H 0.478815 0.244820 -0.092049 0.135 Uiso 0.414(9) 1 calc R U P A 1
C6 C 0.3326(3) 0.2226(3) -0.06635(16) 0.0855(9) Uani 0.414(9) 1 d . . P A 1
H6A H 0.268087 0.217858 -0.089899 0.103 Uiso 0.414(9) 1 calc R U P A 1
H6B H 0.329319 0.289216 -0.037316 0.103 Uiso 0.414(9) 1 calc R U P A 1
C7 C 0.3440(3) 0.1151(3) -0.02328(17) 0.0926(10) Uani 0.414(9) 1 d . . P A 1
H7A H 0.345063 0.047031 -0.051271 0.111 Uiso 0.414(9) 1 calc R U P A 1
H7B H 0.407848 0.118371 0.001122 0.111 Uiso 0.414(9) 1 calc R U P A 1
C8 C 0.2560(2) 0.1082(2) 0.02471(15) 0.0721(8) Uani 0.414(9) 1 d . . P A 1
H8A H 0.193079 0.114589 -0.000479 0.086 Uiso 0.414(9) 1 calc R U P A 1
H8B H 0.259507 0.174196 0.054193 0.086 Uiso 0.414(9) 1 calc R U P A 1
C9 C 0.1549(2) 0.0133(2) 0.11001(15) 0.0714(8) Uani 0.414(9) 1 d . . P A 1
H9A H 0.158565 0.087025 0.132541 0.086 Uiso 0.414(9) 1 calc R U P A 1
H9B H 0.095953 0.015418 0.080838 0.086 Uiso 0.414(9) 1 calc R U P A 1
C10 C 0.1373(3) -0.0792(3) 0.16186(18) 0.0916(10) Uani 0.414(9) 1 d D . P A 1
H10A H 0.178727 -0.067237 0.201279 0.110 Uiso 0.414(9) 1 calc R U P A 1
H10B H 0.149545 -0.155809 0.144285 0.110 Uiso 0.414(9) 1 calc R U P A 1
C11 C 0.0187(8) -0.0566(10) 0.1759(6) 0.083(3) Uani 0.414(9) 1 d D . P A 1
H11A H 0.008298 0.022504 0.189837 0.099 Uiso 0.414(9) 1 calc R U P A 1
H11B H -0.020643 -0.069912 0.135770 0.099 Uiso 0.414(9) 1 calc R U P A 1
C12 C -0.0149(7) -0.1365(8) 0.2292(5) 0.100(4) Uani 0.414(9) 1 d D . P A 1
H12A H 0.027497 -0.124798 0.268200 0.120 Uiso 0.414(9) 1 calc R U P A 1
H12B H -0.004873 -0.215138 0.214253 0.120 Uiso 0.414(9) 1 calc R U P A 1
C13 C -0.1272(11) -0.1205(13) 0.2489(9) 0.116(5) Uani 0.414(9) 1 d D . P A 1
H13A H -0.144551 -0.174232 0.283369 0.175 Uiso 0.414(9) 1 calc R U P A 1
H13B H -0.137495 -0.043373 0.264764 0.175 Uiso 0.414(9) 1 calc R U P A 1
H13C H -0.169879 -0.133753 0.210793 0.175 Uiso 0.414(9) 1 calc R U P A 1
N6' N 0.250000 0.000000 0.06720(17) 0.0644(8) Uani 0.586(9) 2 d S T P A 2
C4' C 0.3993(4) 0.3510(4) -0.1548(2) 0.1341(17) Uani 0.586(9) 1 d . . P A 2
H4D H 0.454439 0.359214 -0.185905 0.201 Uiso 0.586(9) 1 calc R U P A 2
H4E H 0.335785 0.347361 -0.178467 0.201 Uiso 0.586(9) 1 calc R U P A 2
H4F H 0.398621 0.415775 -0.125125 0.201 Uiso 0.586(9) 1 calc R U P A 2
C5' C 0.4138(3) 0.2414(4) -0.1151(2) 0.1125(13) Uani 0.586(9) 1 d . . P A 2
H5C H 0.415983 0.176412 -0.145387 0.135 Uiso 0.586(9) 1 calc R U P A 2
H5D H 0.478815 0.244820 -0.092049 0.135 Uiso 0.586(9) 1 calc R U P A 2
C6' C 0.3326(3) 0.2226(3) -0.06635(16) 0.0855(9) Uani 0.586(9) 1 d . . P A 2
H6C H 0.268087 0.217858 -0.089899 0.103 Uiso 0.586(9) 1 calc R U P A 2
H6D H 0.329319 0.289216 -0.037316 0.103 Uiso 0.586(9) 1 calc R U P A 2
C7' C 0.3440(3) 0.1151(3) -0.02328(17) 0.0926(10) Uani 0.586(9) 1 d . . P A 2
H7C H 0.345063 0.047031 -0.051271 0.111 Uiso 0.586(9) 1 calc R U P A 2
H7D H 0.407848 0.118371 0.001122 0.111 Uiso 0.586(9) 1 calc R U P A 2
C8' C 0.2560(2) 0.1082(2) 0.02471(15) 0.0721(8) Uani 0.586(9) 1 d . . P A 2
H8C H 0.193079 0.114589 -0.000479 0.086 Uiso 0.586(9) 1 calc R U P A 2
H8D H 0.259507 0.174196 0.054193 0.086 Uiso 0.586(9) 1 calc R U P A 2
C9' C 0.1549(2) 0.0133(2) 0.11001(15) 0.0714(8) Uani 0.586(9) 1 d . . P A 2
H9C H 0.158565 0.087025 0.132541 0.086 Uiso 0.586(9) 1 calc R U P A 2
H9D H 0.095953 0.015418 0.080838 0.086 Uiso 0.586(9) 1 calc R U P A 2
C10' C 0.1373(3) -0.0792(3) 0.16186(18) 0.0916(10) Uani 0.586(9) 1 d D . P A 2
H10C H 0.198488 -0.085985 0.188791 0.110 Uiso 0.586(9) 1 calc R U P A 2
H10D H 0.127655 -0.152141 0.139152 0.110 Uiso 0.586(9) 1 calc R U P A 2
C11' C 0.0467(5) -0.0596(6) 0.2081(3) 0.075(2) Uani 0.586(9) 1 d D . P A 2
H11C H 0.056417 -0.101818 0.249262 0.090 Uiso 0.586(9) 1 calc R U P A 2
H11D H 0.040830 0.021642 0.218730 0.090 Uiso 0.586(9) 1 calc R U P A 2
C12' C -0.0477(5) -0.0998(6) 0.1742(3) 0.087(2) Uani 0.586(9) 1 d D . P A 2
H12C H -0.042793 -0.182020 0.166209 0.104 Uiso 0.586(9) 1 calc R U P A 2
H12D H -0.053745 -0.061704 0.131436 0.104 Uiso 0.586(9) 1 calc R U P A 2
C13' C -0.1416(8) -0.0755(11) 0.2149(6) 0.129(4) Uani 0.586(9) 1 d D . P A 2
H13D H -0.200764 -0.102631 0.191466 0.194 Uiso 0.586(9) 1 calc R U P A 2
H13E H -0.136447 -0.114340 0.256910 0.194 Uiso 0.586(9) 1 calc R U P A 2
H13F H -0.147390 0.005894 0.222160 0.194 Uiso 0.586(9) 1 calc R U P A 2

loop_
_atom_site_aniso_label
_atom_site_aniso_U_11
_atom_site_aniso_U_22
_atom_site_aniso_U_33
_atom_site_aniso_U_23
_atom_site_aniso_U_13
_atom_site_aniso_U_12
Fe1 0.0459(3) 0.0477(3) 0.0459(3) 0.000 0.000 0.0020(2)
N3 0.0644(14) 0.0726(14) 0.0678(13) 0.0168(12) 0.0042(11) 0.0003(12)
N2 0.0610(13) 0.0701(14) 0.0720(13) -0.0159(11) -0.0119(12) 0.0085(11)
C1 0.0617(16) 0.0567(14) 0.0658(15) -0.0197(12) -0.0059(13) 0.0072(13)
N1' 0.067(5) 0.118(13) 0.081(8) -0.048(8) -0.018(5) 0.037(6)
N1 0.068(7) 0.042(5) 0.095(11) -0.017(4) -0.030(7) 0.015(3)
N4 0.0548(13) 0.0653(13) 0.0686(13) -0.0046(10) -0.0027(11) 0.0090(11)
C2 0.0570(15) 0.0596(15) 0.0774(17) -0.0208(14) -0.0064(14) 0.0193(13)
C3 0.0549(13) 0.0574(14) 0.0616(14) 0.0080(12) 0.0004(12) 0.0049(12)
N5 0.067(2) 0.121(3) 0.152(4) 0.088(3) 0.000 0.000
N6 0.071(2) 0.0485(16) 0.0736(19) 0.000 0.000 0.0153(14)
C4 0.128(3) 0.125(3) 0.149(4) 0.057(3) 0.032(3) 0.020(3)
C5 0.116(3) 0.100(3) 0.122(3) 0.018(2) 0.031(3) 0.022(2)
C6 0.094(2) 0.0736(19) 0.089(2) 0.0049(16) 0.0165(19) 0.0151(17)
C7 0.107(3) 0.0702(18) 0.101(2) 0.0131(17) 0.027(2) 0.0240(18)
C8 0.0843(19) 0.0525(14) 0.0794(18) 0.0059(13) 0.0053(16) 0.0182(13)
C9 0.0663(18) 0.0613(16) 0.0866(18) -0.0064(14) 0.0026(15) 0.0123(13)
C10 0.091(2) 0.0717(19) 0.112(2) 0.0054(18) 0.022(2) 0.0045(17)
C11 0.083(7) 0.078(6) 0.086(7) 0.004(6) -0.016(6) 0.013(5)
C12 0.086(6) 0.105(7) 0.110(8) 0.020(6) 0.016(5) 0.010(5)
C13 0.091(7) 0.109(10) 0.150(13) 0.006(8) 0.039(8) 0.017(6)
N6' 0.071(2) 0.0485(16) 0.0736(19) 0.000 0.000 0.0153(14)
C4' 0.128(3) 0.125(3) 0.149(4) 0.057(3) 0.032(3) 0.020(3)
C5' 0.116(3) 0.100(3) 0.122(3) 0.018(2) 0.031(3) 0.022(2)
C6' 0.094(2) 0.0736(19) 0.089(2) 0.0049(16) 0.0165(19) 0.0151(17)
C7' 0.107(3) 0.0702(18) 0.101(2) 0.0131(17) 0.027(2) 0.0240(18)
C8' 0.0843(19) 0.0525(14) 0.0794(18) 0.0059(13) 0.0053(16) 0.0182(13)
C9' 0.0663(18) 0.0613(16) 0.0866(18) -0.0064(14) 0.0026(15) 0.0123(13)
C10' 0.091(2) 0.0717(19) 0.112(2) 0.0054(18) 0.022(2) 0.0045(17)
C11' 0.088(5) 0.078(4) 0.060(4) -0.002(3) -0.004(3) -0.014(3)
C12' 0.082(4) 0.089(4) 0.089(5) -0.023(3) -0.004(4) -0.007(3)
C13' 0.085(5) 0.133(9) 0.170(11) -0.046(7) 0.026(7) -0.023(6)

_geom_special_details            
;
 All esds (except the esd in the dihedral angle between two l.s. planes)
 are estimated using the full covariance matrix.  The cell esds are taken
 into account individually in the estimation of esds in distances, angles
 and torsion angles; correlations between esds in cell parameters are only
 used when they are defined by crystal symmetry.  An approximate (isotropic)
 treatment of cell esds is used for estimating esds involving l.s. planes.
;

loop_
_geom_bond_atom_site_label_1
_geom_bond_atom_site_label_2
_geom_bond_distance
_geom_bond_site_symmetry_2
_geom_bond_publ_flag
Fe1 N3 2.156(2) . ?
Fe1 N3 2.156(2) 2_565 ?
Fe1 N2 2.160(2) 2_565 ?
Fe1 N2 2.160(2) . ?
Fe1 N4 2.195(2) 6_655 ?
Fe1 N4 2.195(2) 5_565 ?
N3 C3 1.132(3) . ?
N2 C2 1.132(3) . ?
C1 N4 1.136(3) . ?
C1 N1' 1.302(14) . ?
C1 N1 1.341(16) . ?
N1' N1 0.608(19) . ?
N1' C2 1.339(13) . ?
N1 C2 1.309(16) . ?
C3 N5 1.282(3) . ?
N6 C8 1.521(3) . ?
N6 C8 1.521(3) 2 ?
N6 C9 1.522(4) 2 ?
N6 C9 1.522(4) . ?
C4 C5 1.514(5) . ?
C5 C6 1.462(5) . ?
C6 C7 1.527(4) . ?
C7 C8 1.505(4) . ?
C9 C10 1.514(4) . ?
C10 C11 1.601(11) . ?
C11 C12 1.484(15) . ?
C12 C13 1.535(15) . ?
N6' C8' 1.521(3) . ?
N6' C9' 1.522(4) . ?
C4' C5' 1.514(5) . ?
C5' C6' 1.462(5) . ?
C6' C7' 1.527(4) . ?
C7' C8' 1.505(4) . ?
C9' C10' 1.514(4) . ?
C10' C11' 1.525(7) . ?
C11' C12' 1.487(10) . ?
C12' C13' 1.502(11) . ?

loop_
_geom_angle_atom_site_label_1
_geom_angle_atom_site_label_2
_geom_angle_atom_site_label_3
_geom_angle
_geom_angle_site_symmetry_1
_geom_angle_site_symmetry_3
_geom_angle_publ_flag
N3 Fe1 N3 90.99(13) . 2_565 ?
N3 Fe1 N2 171.51(8) . 2_565 ?
N3 Fe1 N2 89.36(9) 2_565 2_565 ?
N3 Fe1 N2 89.36(9) . . ?
N3 Fe1 N2 171.51(8) 2_565 . ?
N2 Fe1 N2 91.54(13) 2_565 . ?
N3 Fe1 N4 88.04(8) . 6_655 ?
N3 Fe1 N4 94.63(8) 2_565 6_655 ?
N2 Fe1 N4 83.47(8) 2_565 6_655 ?
N2 Fe1 N4 93.86(8) . 6_655 ?
N3 Fe1 N4 94.63(8) . 5_565 ?
N3 Fe1 N4 88.04(8) 2_565 5_565 ?
N2 Fe1 N4 93.86(8) 2_565 5_565 ?
N2 Fe1 N4 83.47(8) . 5_565 ?
N4 Fe1 N4 176.19(11) 6_655 5_565 ?
C3 N3 Fe1 176.2(2) . . ?
C2 N2 Fe1 162.9(2) . . ?
N4 C1 N1' 166.5(16) . . ?
N4 C1 N1 164.7(13) . . ?
N1' C1 N1 26.5(8) . . ?
N1 N1' C1 80(3) . . ?
N1 N1' C2 74(3) . . ?
C1 N1' C2 118.9(9) . . ?
N1' N1 C2 79(3) . . ?
N1' N1 C1 73(3) . . ?
C2 N1 C1 118.3(9) . . ?
C1 N4 Fe1 157.5(2) . 5_565 ?
N2 C2 N1 163.4(13) . . ?
N2 C2 N1' 167.1(14) . . ?
N1 C2 N1' 26.5(8) . . ?
N3 C3 N5 171.9(3) . . ?
C3 N5 C3 125.6(4) 4 . ?
C8 N6 C8 111.7(3) . 2 ?
C8 N6 C9 111.03(16) . 2 ?
C8 N6 C9 106.01(14) 2 2 ?
C8 N6 C9 106.02(14) . . ?
C8 N6 C9 111.03(16) 2 . ?
C9 N6 C9 111.1(3) 2 . ?
C6 C5 C4 112.8(3) . . ?
C5 C6 C7 115.5(3) . . ?
C8 C7 C6 109.4(3) . . ?
C7 C8 N6 116.3(2) . . ?
C10 C9 N6 116.2(2) . . ?
C9 C10 C11 98.8(5) . . ?
C12 C11 C10 108.2(7) . . ?
C11 C12 C13 113.2(9) . . ?
C8' N6' C9' 106.02(14) . . ?
C6' C5' C4' 112.8(3) . . ?
C5' C6' C7' 115.5(3) . . ?
C8' C7' C6' 109.4(3) . . ?
C7' C8' N6' 116.3(2) . . ?
C10' C9' N6' 116.2(2) . . ?
C9' C10' C11' 115.6(4) . . ?
C12' C11' C10' 108.8(5) . . ?
C11' C12' C13' 111.9(6) . . ?

_refine_diff_density_max         0.260
_refine_diff_density_min         -0.235
_refine_diff_density_rms         0.040

_shelx_res_file                  
;
TITL exp_578_BK_FeTPn in Pnna
    shelx.res
    created by SHELXL-2018/3 at 18:02:32 on 25-May-2020
CELL  1.54184  13.1007  11.6128  20.0929   90.000   90.000   90.000
ZERR     3.00   0.0006   0.0005   0.0008    0.000    0.000    0.000
LATT   1
SYMM  1/2 - X, - Y,   Z
SYMM  1/2 - X, 1/2 + Y, 1/2 - Z
SYMM    X, 1/2 - Y, 1/2 - Z
SFAC  C    H    N    FE
UNIT  56 0 96 4
MERG   2
EADP C10 C10'
EXYZ C10 C10'
EADP C4 C4'
EXYZ C4 C4'
EXYZ C5 C5'
EADP C5 C5'
EADP C6 C6'
EXYZ C6 C6'
EXYZ C7 C7'
EADP C7 C7'
EADP C8 C8'
EXYZ C8 C8'
EADP N6 N6'
EXYZ N6 N6'
EXYZ C9 C9'
EADP C9 C9'
DFIX     1.500   0.030 C11 C12
DFIX     1.500   0.030 C12 C13
DFIX     1.500   0.030 C10 C11
DFIX     1.500   0.030 C10' C11'
DFIX     1.500   0.030 C11' C12'
DFIX     1.500   0.030 C12' C13'
FMAP   2
PLAN   20
ACTA    50.00
L.S.  50
WGHT    0.060900    0.787300
FVAR       4.87502   0.44548   0.41356
FE1   4    0.250000    0.500000    0.097084    10.50000    0.04594    0.04766 =
         0.04592    0.00000    0.00000    0.00202
N3    3    0.192279    0.384714    0.172297    11.00000    0.06435    0.07256 =
         0.06776    0.01675    0.00417    0.00027
N2    3    0.171960    0.399919    0.022085    11.00000    0.06103    0.07007 =
         0.07202   -0.01589   -0.01186    0.00854
C1    1   -0.033270    0.364750   -0.075586    11.00000    0.06166    0.05670 =
         0.06581   -0.01974   -0.00591    0.00721
N1'   3    0.062176    0.335172   -0.069599   -21.00000    0.06705    0.11801 =
         0.08149   -0.04751   -0.01768    0.03737
N1    3    0.044050    0.308368   -0.046461    21.00000    0.06817    0.04250 =
         0.09494   -0.01731   -0.03019    0.01454
N4    3   -0.111328    0.394157   -0.093454    11.00000    0.05484    0.06530 =
         0.06862   -0.00464   -0.00272    0.00902
C2    1    0.113815    0.368725   -0.015464    11.00000    0.05705    0.05962 =
         0.07738   -0.02083   -0.00637    0.01932
C3    1    0.164043    0.319232    0.209718    11.00000    0.05494    0.05739 =
         0.06164    0.00802    0.00039    0.00491
N5    3    0.119320    0.250000    0.250000    10.50000    0.06700    0.12085 =
         0.15171    0.08813    0.00000    0.00000
PART    1
N6    3    0.250000    0.000000    0.067198    30.50000    0.07106    0.04849 =
         0.07362    0.00000    0.00000    0.01529
C4    1    0.399337    0.350953   -0.154773    31.00000    0.12788    0.12531 =
         0.14922    0.05678    0.03194    0.01988
AFIX  33
H4A   2    0.454439    0.359214   -0.185905    31.00000   -1.50000
H4B   2    0.335785    0.347361   -0.178467    31.00000   -1.50000
H4C   2    0.398621    0.415775   -0.125125    31.00000   -1.50000
AFIX   0
C5    1    0.413797    0.241352   -0.115059    31.00000    0.11560    0.09989 =
         0.12205    0.01798    0.03066    0.02222
AFIX  23
H5A   2    0.415983    0.176412   -0.145387    31.00000   -1.20000
H5B   2    0.478815    0.244820   -0.092049    31.00000   -1.20000
AFIX   0
C6    1    0.332586    0.222584   -0.066349    31.00000    0.09398    0.07358 =
         0.08908    0.00488    0.01652    0.01505
AFIX  23
H6A   2    0.268087    0.217858   -0.089899    31.00000   -1.20000
H6B   2    0.329319    0.289216   -0.037316    31.00000   -1.20000
AFIX   0
C7    1    0.344024    0.115070   -0.023276    31.00000    0.10695    0.07020 =
         0.10057    0.01306    0.02672    0.02398
AFIX  23
H7A   2    0.345063    0.047031   -0.051271    31.00000   -1.20000
H7B   2    0.407848    0.118371    0.001122    31.00000   -1.20000
AFIX   0
C8    1    0.255984    0.108170    0.024713    31.00000    0.08429    0.05253 =
         0.07942    0.00594    0.00525    0.01819
AFIX  23
H8A   2    0.193079    0.114589   -0.000479    31.00000   -1.20000
H8B   2    0.259507    0.174196    0.054193    31.00000   -1.20000
AFIX   0
C9    1    0.154916    0.013266    0.110010    31.00000    0.06626    0.06127 =
         0.08664   -0.00637    0.00262    0.01232
AFIX  23
H9A   2    0.158565    0.087025    0.132541    31.00000   -1.20000
H9B   2    0.095953    0.015418    0.080838    31.00000   -1.20000
AFIX   0
C10   1    0.137331   -0.079242    0.161859    31.00000    0.09053    0.07173 =
         0.11244    0.00543    0.02236    0.00446
AFIX  23
H10A  2    0.178727   -0.067237    0.201279    31.00000   -1.20000
H10B  2    0.149545   -0.155809    0.144285    31.00000   -1.20000
AFIX   0
C11   1    0.018715   -0.056617    0.175932    31.00000    0.08329    0.07834 =
         0.08592    0.00356   -0.01616    0.01266
AFIX  23
H11A  2    0.008298    0.022504    0.189837    31.00000   -1.20000
H11B  2   -0.020643   -0.069912    0.135770    31.00000   -1.20000
AFIX   0
C12   1   -0.014930   -0.136542    0.229222    31.00000    0.08551    0.10513 =
         0.10997    0.02034    0.01600    0.01022
AFIX  23
H12A  2    0.027497   -0.124798    0.268200    31.00000   -1.20000
H12B  2   -0.004873   -0.215138    0.214253    31.00000   -1.20000
AFIX   0
C13   1   -0.127226   -0.120471    0.248877    31.00000    0.09088    0.10867 =
         0.14964    0.00635    0.03938    0.01675
AFIX  33
H13A  2   -0.144551   -0.174232    0.283369    31.00000   -1.50000
H13B  2   -0.137495   -0.043373    0.264764    31.00000   -1.50000
H13C  2   -0.169879   -0.133753    0.210793    31.00000   -1.50000
AFIX   0
PART    2
N6'   3    0.250000    0.000000    0.067198   -30.50000    0.07106    0.04849 =
         0.07362    0.00000    0.00000    0.01529
C4'   1    0.399337    0.350953   -0.154773   -31.00000    0.12788    0.12531 =
         0.14922    0.05678    0.03194    0.01988
AFIX  33
H4D   2    0.454439    0.359214   -0.185905   -31.00000   -1.50000
H4E   2    0.335785    0.347361   -0.178467   -31.00000   -1.50000
H4F   2    0.398621    0.415775   -0.125125   -31.00000   -1.50000
AFIX   0
C5'   1    0.413797    0.241352   -0.115059   -31.00000    0.11560    0.09989 =
         0.12205    0.01798    0.03066    0.02222
AFIX  23
H5C   2    0.415983    0.176412   -0.145387   -31.00000   -1.20000
H5D   2    0.478815    0.244820   -0.092049   -31.00000   -1.20000
AFIX   0
C6'   1    0.332586    0.222584   -0.066349   -31.00000    0.09398    0.07358 =
         0.08908    0.00488    0.01652    0.01505
AFIX  23
H6C   2    0.268087    0.217858   -0.089899   -31.00000   -1.20000
H6D   2    0.329319    0.289216   -0.037316   -31.00000   -1.20000
AFIX   0
C7'   1    0.344024    0.115070   -0.023276   -31.00000    0.10695    0.07020 =
         0.10057    0.01306    0.02672    0.02398
AFIX  23
H7C   2    0.345063    0.047031   -0.051271   -31.00000   -1.20000
H7D   2    0.407848    0.118371    0.001122   -31.00000   -1.20000
AFIX   0
C8'   1    0.255984    0.108170    0.024713   -31.00000    0.08429    0.05253 =
         0.07942    0.00594    0.00525    0.01819
AFIX  23
H8C   2    0.193079    0.114589   -0.000479   -31.00000   -1.20000
H8D   2    0.259507    0.174196    0.054193   -31.00000   -1.20000
AFIX   0
C9'   1    0.154916    0.013266    0.110010   -31.00000    0.06626    0.06127 =
         0.08664   -0.00637    0.00262    0.01232
AFIX  23
H9C   2    0.158565    0.087025    0.132541   -31.00000   -1.20000
H9D   2    0.095953    0.015418    0.080838   -31.00000   -1.20000
AFIX   0
C10'  1    0.137331   -0.079242    0.161859   -31.00000    0.09053    0.07173 =
         0.11244    0.00543    0.02236    0.00446
AFIX  23
H10C  2    0.198488   -0.085985    0.188791   -31.00000   -1.20000
H10D  2    0.127655   -0.152141    0.139152   -31.00000   -1.20000
AFIX   0
C11'  1    0.046659   -0.059572    0.208105   -31.00000    0.08815    0.07801 =
         0.05977   -0.00164   -0.00373   -0.01421
AFIX  23
H11C  2    0.056417   -0.101818    0.249262   -31.00000   -1.20000
H11D  2    0.040830    0.021642    0.218730   -31.00000   -1.20000
AFIX   0
C12'  1   -0.047744   -0.099836    0.174209   -31.00000    0.08228    0.08913 =
         0.08891   -0.02337   -0.00404   -0.00741
AFIX  23
H12C  2   -0.042793   -0.182020    0.166209   -31.00000   -1.20000
H12D  2   -0.053745   -0.061704    0.131436   -31.00000   -1.20000
AFIX   0
C13'  1   -0.141552   -0.075535    0.214854   -31.00000    0.08510    0.13311 =
         0.17019   -0.04595    0.02613   -0.02258
AFIX  33
H13D  2   -0.200764   -0.102631    0.191466   -31.00000   -1.50000
H13E  2   -0.136447   -0.114340    0.256910   -31.00000   -1.50000
H13F  2   -0.147390    0.005894    0.222160   -31.00000   -1.50000
AFIX   0
HKLF    4


REM  exp_578_BK_FeTPn in Pnna
REM wR2 = 0.1174, GooF = S = 1.056, Restrained GooF = 1.057 for all data
REM R1 = 0.0413 for 2066 Fo > 4sig(Fo) and 0.0525 for all 2546 data
REM 207 parameters refined using 6 restraints

END

WGHT      0.0594      0.8182

REM Highest difference peak  0.260,  deepest hole -0.235,  1-sigma level  0.040
Q1    1   0.4161  0.2357 -0.0542  11.00000  0.05    0.26
Q2    1   0.3259  0.2144 -0.1228  11.00000  0.05    0.25
Q3    1   0.1585  0.2099  0.2206  11.00000  0.05    0.22
Q4    1   0.0900  0.2500  0.2500  10.50000  0.05    0.17
Q5    1   0.2978  0.0577 -0.0711  11.00000  0.05    0.15
Q6    1  -0.2129 -0.2500  0.2500  10.50000  0.05    0.13
Q7    1   0.4271  0.3615 -0.1036  11.00000  0.05    0.12
Q8    1   0.3334  0.4024 -0.1385  11.00000  0.05    0.12
Q9    1   0.0726 -0.1523  0.0797  11.00000  0.05    0.11
Q10   1   0.4179  0.1026 -0.0180  11.00000  0.05    0.11
Q11   1   0.4053  0.0534 -0.0304  11.00000  0.05    0.10
Q12   1   0.3257  0.1937 -0.1939  11.00000  0.05    0.10
Q13   1   0.3010  0.2284 -0.2119  11.00000  0.05    0.10
Q14   1   0.3284  0.2620 -0.2066  11.00000  0.05    0.10
Q15   1   0.5936  0.3297 -0.0992  11.00000  0.05    0.10
Q16   1   0.2500  0.5000  0.1545  10.50000  0.05    0.09
Q17   1   0.3977  0.1916  0.0519  11.00000  0.05    0.09
Q18   1   0.3402  0.2056  0.0853  11.00000  0.05    0.09
Q19   1   0.3270  0.2500 -0.2500  10.50000  0.05    0.09
Q20   1   0.1060  0.3398 -0.0897  11.00000  0.05    0.09
;
_shelx_res_checksum              33789

_shelx_hkl_file                  
;
   0   0   1 24.3175 24.2345  20
   0   0  -2 268916. 3540.22  20
   0   0  -2 266677. 3484.86   2
   0   0  -3 61.8373 68.9598  20
   0   0  -3-20.5134 68.5877   2
   0   0  -4 29416.1 740.232   2
   0   0  -4 30457.5 809.379  20
   0   0  -5-109.246 93.5106  20
   0   0  -5-55.6584 71.2277   2
   0   0  -6 62812.4 1427.46   2
   0   0   6 65339.1 1035.89   4
   0   0  -6 65978.4 1538.53  20
   0   0  -7-80.1993 99.5416   2
   0   0   8 16396.9 455.241   4
   0   0   9 109.484 83.3945   4
   0   0  10 123299. 1986.18   4
   0   0  11 56.1088 91.8989   4
   0   0  12 75158.9 1487.02   4
   0   0  13-27.2894 126.438   4
   0   0  14 17056.3 674.434   4
   0   0  15-253.160 169.895   4
   0   0  16 37453.7 1129.29   4
   0   0  16 40370.2 1170.92  13
   0   0  17-169.306 214.514  12
   0   0  17 199.459 186.681  13
   0   0  18 381.843 214.303  12
   0   0  18 604.098 250.877  13
   0   0  19-128.452 188.717  12
   0   0  19-11.0624 191.192  13
   0   0  20 912.182 249.236  13
   0   0  21-194.235 188.135  13
   0   0  22 1007.10 211.387  13
   0   0  23-54.3933 127.609  13
  -1   0   0 30.5895 28.9052   2
  -1   0   1 406276. 5173.68   3
   1   0  -1 407833. 5168.71   3
  -1   0   1 403010. 5195.76   2
   1   0   2 102.951 80.1246  20
  -1   0   2 47.0154 58.6613   2
   1   0  -2 22.2458 69.7557   3
   1   0  -3 250850. 3560.07   2
  -1   0   3 248490. 3572.04   2
   1   0   3 248011. 3612.82  20
   1   0   4 160.221 99.3183  20
  -1   0  -4-0.79759 55.2880   2
   1   0  -4 178.571 90.1258   2
  -1   0  -5 3553.90 233.284   2
   1   0  -5 3611.81 294.696   2
   1   0   5 3913.58 334.206  20
   1   0  -5 3769.94 282.996  20
   1   0  -6 43.7483 93.6673   2
   1   0  -6-33.1983 84.0427  20
  -1   0   6 1.77046 59.1307   4
   1   0   6 13.7122 57.7955   4
  -1   0  -6 43.0680 73.4936   2
  -1   0   7 42063.1 782.698   4
   1   0   7 41613.3 781.267   4
   1   0  -7 40013.1 1209.36  20
   1   0  -8-56.7678 60.1044  21
   1   0   8 20.9168 63.0643   4
  -1   0   8-38.6833 63.9817   4
   1   0   9 86063.4 1447.60   4
   1   0  -9 85484.9 1368.51  21
  -1   0   9 86095.5 1448.45   4
   1   0  10-48.5139 84.1341   4
   1   0 -10-60.3683 78.2656  21
   1   0  11 34334.8 858.310   4
  -1   0  11 34649.1 861.860   4
   1   0  12 17.4131 104.657   4
  -1   0  12-115.077 108.360   4
   1   0  13 108365. 1974.89   4
  -1   0  13 106498. 1969.56   4
  -1   0  14-32.5787 134.210   4
   1   0  14 43.6164 128.207   4
  -1   0  15 7098.48 452.500   4
   1   0  15 6860.74 446.065   4
  -1   0  16-12.5201 123.891  12
   1   0  16 26.8175 133.715  13
  -1   0  16-119.473 147.016   4
   1   0  16-262.180 198.636   4
  -1   0  16-116.641 150.967  13
   1   0  16-3.68852 130.987  12
   1   0  17 20446.6 826.879  13
   1   0  17 19381.4 802.244  12
   1   0  17 19001.6 744.465  11
  -1   0  17 20283.8 836.543  13
  -1   0  17 19468.7 792.185  12
  -1   0  18 266.027 191.836  13
   1   0  18 25.8267 178.958  12
   1   0  18-198.167 206.362  13
  -1   0  19 6312.81 483.228  13
   1   0  19 5640.60 436.613  12
   1   0  19 6143.24 459.930  13
  -1   0  20 169.778 196.503  13
   1   0  20-53.6639 175.873  13
   1   0  20-133.169 175.158  12
  -1   0  21 193.075 159.438  13
   1   0  21-135.810 172.567  13
  -1   0  22-120.678 150.880  13
   1   0  22 281.743 167.525  13
   1   0  23 1621.06 215.261  13
  -1   0  23 1637.46 214.071  13
  -2   0   0 256609. 3440.76   2
  -2   0   1 168.087 86.5067   2
  -2   0   1 93.9247 79.3417   3
   2   0  -2 255247. 3688.20   3
  -2   0   2 260340. 3681.91   3
   2   0  -2 259984. 3701.00   2
  -2   0   2 257928. 3713.00   2
   2   0   3-66.9470 107.472  20
  -2   0   3 2.98735 84.5981   2
   2   0  -3 8.97211 83.8926   3
  -2   0   4 2797.24 273.938   2
   2   0  -4 2759.45 273.909   3
   2   0   4 2805.01 285.322  20
   2   0  -5 55.4490 94.5443   2
   2   0   5-44.5150 130.315  20
  -2   0  -5 12.4677 46.5001   2
   2   0  -5-35.9980 103.831   3
  -2   0   6 2711.64 153.883   4
   2   0   6 2763.53 149.870   4
   2   0  -7-102.703 92.0373  20
   2   0   7 65.3981 67.5549   4
  -2   0   7 16.1103 55.3202   4
  -2   0   8 6808.80 287.393   4
   2   0   8 6614.87 282.302   4
  -2   0   9-29.3704 72.8073   4
   2   0   9 16.2730 64.1233   4
   2   0  -9 154.146 72.1592  21
   2   0  10 70112.0 1297.04   4
  -2   0  10 68983.8 1295.00   4
   2   0 -10 68854.1 1239.40  21
   2   0 -11 36.3222 78.6825  21
   2   0  11-66.0466 102.293   4
  -2   0  11-45.4128 109.451   4
   2   0  12 5075.27 321.650   4
  -2   0  12 5157.41 325.340   4
   2   0  13 51.8567 127.702   4
  -2   0  13 105.255 127.431   4
   2   0  14 27570.5 865.030   4
  -2   0  14 27106.4 868.464   4
   2   0  15-119.829 152.837   4
  -2   0  15 17.3432 135.596   4
   2   0  16 23697.4 824.345  11
   2   0  16 24055.3 883.077  12
  -2   0  16 25164.5 902.122  13
   2   0  16 23827.6 874.164  13
   2   0  17 226.836 192.364  12
   2   0  17 159.825 181.944  13
   2   0  17-147.945 161.194  11
  -2   0  17-130.892 170.731  13
   2   0  18 272.620 199.442  13
  -2   0  18 8.85050 196.910  13
   2   0  18-158.621 161.050  11
   2   0  18 54.2925 187.858  12
  -2   0  19-105.370 191.437  13
   2   0  19-228.385 170.358  11
   2   0  19-107.048 173.802  13
   2   0  19-172.379 184.663  12
   2   0  20 2947.34 328.856  12
   2   0  20 3312.15 312.520  11
   2   0  20 2725.34 315.196  13
  -2   0  20 2675.68 333.303  13
  -2   0  21 72.9061 157.880  13
   2   0  21 109.185 161.338  13
   2   0  22 428.636 156.074  13
  -2   0  22 91.5526 136.390  13
   2   0  23-284.424 126.050  13
  -3   0   0 37.6537 73.3081   2
  -3   0   1 233067. 3414.04   3
  -3   0  -1 230786. 3141.69   2
  -3   0   2-135.258 112.349   2
  -3   0   2 8.93639 85.3359   3
   3   0  -3 362885. 5326.57   3
  -3   0   3 362483. 5308.42   3
  -3   0   4-23.1321 48.1055   1
   3   0  -4-79.7507 108.716   3
   3   0  -5 7497.68 515.951   3
  -3   0   5 7276.07 248.255   1
   3   0   6 22.0464 55.1126   4
  -3   0   6-70.6356 60.8675   1
  -3   0   6 40.1849 53.3832   4
   3   0   7 21469.2 511.806   4
  -3   0   7 21673.1 514.915   4
  -3   0   8-70.2868 74.3280   4
   3   0   8-56.2064 67.9092   4
   3   0   9 6158.90 292.533   4
  -3   0   9 6631.11 303.799   4
   3   0  -9 6243.28 294.763  21
  -3   0  10-18.1221 76.7655   4
   3   0 -10 54.3238 81.9789  21
   3   0  10 69.1675 79.2665   4
   3   0 -11 17046.3 564.490  21
  -3   0  11 17242.1 582.792   4
   3   0  11 17434.2 578.787   4
   3   0 -12-11.6200 89.5634  21
  -3   0  12-11.6121 100.447   4
   3   0  12-4.02686 104.506   4
   3   0  13 41217.7 1053.41   4
  -3   0  13 39671.9 1048.74   4
   3   0 -13 40867.5 1001.45  21
   3   0  14-29.7354 115.785   4
  -3   0  14-144.850 144.200   4
   3   0  15 430.256 158.605   4
  -3   0  15 420.358 170.772   4
   3   0  16-109.186 166.372  13
   3   0  16-99.0837 167.235  11
  -3   0  16 273.155 192.863  13
   3   0  16 301.430 193.301  12
   3   0  17 3021.08 335.671  13
   3   0  17 2871.66 308.866  11
   3   0  17 2773.89 326.540  12
  -3   0  17 2936.34 331.972  13
   3   0  18-78.0364 166.913  11
   3   0  18 206.727 187.456  13
   3   0  18-122.455 175.013  12
  -3   0  18-155.385 189.430  13
   3   0  19 533.878 205.939  12
  -3   0  19 560.246 219.933  13
   3   0  19 848.015 213.343  11
   3   0  19 714.913 202.604  13
   3   0  20 522.286 215.719  12
   3   0  20 99.1787 166.584  13
  -3   0  20 3.75487 149.051  13
   3   0  20 246.786 171.163  11
   3   0  21 855.723 207.984  12
   3   0  21 650.032 173.288  13
  -3   0  21 455.142 181.044  13
   3   0  21 566.522 155.725  11
  -3   0  22 78.3842 119.537  13
   3   0  22 2.54342 124.190  13
  -4   0   0 192688. 2565.61   1
  -4   0   0 193756. 3038.90   2
  -4   0  -1 17.2893 51.9926   1
  -4   0   1-10.1777 88.4721   3
  -4   0   1-24.1176 86.6645   2
  -4   0   1 125.446 52.3080   1
  -4   0  -1-34.5757 66.2779   2
  -4   0   2 41451.4 1168.40   3
  -4   0   2 43867.1 763.860   1
  -4   0   3-6.37430 56.1893   1
  -4   0   3-40.7169 104.432   3
  -4   0   4 41746.5 767.744   1
   4   0  -4 41473.5 1294.55   3
  -4   0   5 84.8367 65.6914   1
  -4   0   6 89322.8 1435.45   1
  -4   0   7-54.6611 77.6696   1
   4   0  -8 71584.0 1284.96  21
   4   0  -9 19.0205 82.8370  21
   4   0 -10 22641.0 660.235  21
   4   0 -11-18.8552 91.9337  21
   4   0 -12 4825.17 320.214  21
   4   0 -13 177.839 103.958  21
   4   0 -14 4254.30 329.756  21
   4   0  15 26.6834 143.429  11
   4   0  16 5502.82 417.921  11
   4   0  17-18.1106 167.340  11
   4   0  17 299.833 207.036  12
   4   0  18 46.8398 191.115  12
   4   0  18 22.8539 167.569  11
   4   0  19 101.969 165.940  11
   4   0  19 402.622 195.377  12
   4   0  20 2094.44 257.829  11
   4   0  20 2267.83 287.631  12
   4   0  21 86.1662 146.850  12
   4   0  21-32.8797 135.562  11
   4   0  22 2345.62 220.773  11
  -5   0   0 51.4354 119.346   3
  -5   0   0-19.8962 58.2375   1
  -5   0   1 1556.91 263.591   3
  -5   0  -1 1566.15 129.341   1
  -5   0   1 1481.69 127.358   1
  -5   0   2 0.84942 58.6836   1
  -5   0  -2 6.26863 51.8536   1
  -5   0   3 58901.4 1040.23   1
  -5   0  -3 59349.4 994.316   1
  -5   0   4 15.7969 63.3072   1
  -5   0   5 139290. 2077.69   1
  -5   0   6-12.4546 71.6490   1
  -5   0   7 16714.3 513.304   1
   5   0  -8 5.33929 73.4859  21
   5   0  -9 24461.6 696.187  21
   5   0 -10 124.295 109.095  21
   5   0 -11 1653.81 202.957  21
   5   0 -12 168.212 116.071  21
   5   0 -13 14571.1 613.634  21
   5   0 -14-92.3637 139.058  21
   5   0  15 7931.94 484.673  11
   5   0  16 55.8007 167.730  11
   5   0  17 623.357 223.929  12
   5   0  17 627.180 187.749  11
   5   0  18-144.179 194.094  11
   5   0  18-50.5493 169.271  12
   5   0  19 3511.03 335.134  11
   5   0  19 4183.66 366.682  12
   5   0  20 433.939 174.364  12
   5   0  20-5.72023 130.164  11
   5   0  21 89.8118 124.829  12
   5   0  21 291.191 126.758  11
   5   0  22 50.8900 101.111  12
  -6   0   0 3304.25 203.503   1
  -6   0   1-4.93459 59.6057   1
  -6   0  -1 20.9041 65.8253   1
  -6   0  -2 81098.4 1314.79   1
  -6   0   2 74546.5 1327.34   1
  -6   0  -3 143.073 78.0259   1
  -6   0   3-83.9108 79.7760   1
  -6   0   4 123664. 1937.56   1
  -6   0   5 62.5121 81.0572   1
   6   0  -6 120284. 1951.84  21
  -6   0   6 120685. 1967.01   1
   6   0  -7-36.7361 97.4510  21
  -6   0   7-12.8759 102.625   1
   6   0  -8 9208.53 415.597  21
   6   0  -9 64.3588 104.638  21
   6   0 -10 22051.8 723.008  21
   6   0 -11 2.13926 124.667  21
   6   0 -12 16038.2 654.361  21
   6   0 -13 256.568 166.984  21
   6   0  14 4845.95 393.327  11
   6   0  14 4505.96 377.315  16
   6   0  15 411.415 204.854  11
   6   0  15-57.3873 162.571  16
   6   0  16 6420.51 458.631  11
   6   0  17-18.7969 181.326  12
   6   0  17 176.369 177.824  11
   6   0  18 313.579 183.131  12
   6   0  18 278.439 175.459  11
   6   0  19-33.4095 147.889  11
   6   0  19 223.714 183.406  12
   6   0  20 7782.28 434.282  11
   6   0  20 7762.90 443.337  12
   6   0  21 147.561 139.175  12
   6   0  21 84.4741 106.790  11
  -7   0   0 69.2595 74.1902   1
  -7   0  -1 1607.64 156.818   1
  -7   0   1 1866.23 177.199   1
  -7   0   2 74.0151 92.7711   1
  -7   0  -2 104.908 82.2741   1
  -7   0   3 151534. 2454.17   1
  -7   0  -3 160492. 2400.69   1
   7   0  -4 228.361 99.9721  21
  -7   0   4 70.5957 90.1682   1
   7   0  -5 37219.8 878.506  21
  -7   0   5 40715.2 943.651   1
  -7   0   6 156.876 86.5672   1
   7   0  -6 24.9642 91.4779  21
  -7   0   7 66150.0 1359.84   1
   7   0  -7 66181.7 1349.30  21
   7   0  -8-32.6992 120.223  21
   7   0  -9 24033.8 780.927  21
   7   0 -10-16.0908 119.422  21
   7   0 -11 1577.55 227.394  21
   7   0 -12-117.933 145.648  21
   7   0  12-11.0632 126.085  16
   7   0  13 12645.7 617.376  16
   7   0  14 60.7734 150.544  16
   7   0  15 399.819 183.760  16
   7   0  15 263.969 163.111  11
   7   0  16-170.520 164.742  11
   7   0  17 7371.23 475.288  12
   7   0  17 7333.11 463.994  11
   7   0  18-5.56764 171.053  11
   7   0  18-101.968 159.854  12
   7   0  19 10585.4 508.098  11
   7   0  19 9533.11 497.099  12
   7   0  20-52.3282 120.675  11
   7   0  20 62.7700 113.663  12
  -8   0   0 64905.5 1281.89   1
  -8   0  -1 81.2746 94.8747   1
  -8   0   1 22.3063 95.5923   1
  -8   0  -2 6551.13 343.691   1
  -8   0   2 7223.26 370.141   1
  -8   0   3-68.0038 107.579   1
  -8   0   4 9036.95 431.748   1
   8   0  -5 48.2945 98.9437  21
  -8   0   5 224.505 133.111   1
  -8   0   6 55688.9 1244.75   1
   8   0  -6 51057.8 1179.13  21
  -8   0   7 83.9077 123.145   1
   8   0  -7-9.94185 111.076  21
   8   0  -8 23855.4 786.240  21
   8   0  -9-167.654 146.668  21
   8   0 -10 18889.5 727.839  21
   8   0  11 21.0213 165.854  16
   8   0  12 12381.1 616.341  16
   8   0  13-20.1655 159.197  16
   8   0  14 6289.83 455.597  16
   8   0  15 29.5730 177.632  16
   8   0  15-25.8314 166.420  11
   8   0  16 12279.6 603.749  11
   8   0  17 180.375 153.499  11
   8   0  17 176.392 161.595  12
   8   0  18 1033.02 213.104  11
   8   0  18 988.707 193.091  12
   8   0  19 0.39539 113.953  12
   8   0  19 105.116 126.315  11
  -9   0   0 159.665 122.439   1
  -9   0   1 29233.3 825.543   1
  -9   0  -1 26958.3 793.477   1
  -9   0   2 69.6535 134.021   1
  -9   0  -2 116.171 97.5803   1
  -9   0   3 114235. 2075.33   1
  -9   0   4 83.6215 131.959   1
  -9   0   5 735.608 145.565   1
  -9   0   6-160.422 138.905   1
   9   0  -7 37604.2 1030.04  21
   9   0  -8 37.6185 114.919  21
   9   0  -9 16693.6 689.639  21
   9   0   9 18245.5 738.654  16
   9   0  10 377.973 201.055  16
   9   0  11 480.479 196.269  16
   9   0  12 101.042 177.384  16
   9   0  13 3292.23 355.058  16
   9   0  14-69.3637 185.983  16
   9   0  14 176.355 183.559  11
   9   0  15 1498.23 228.524  16
   9   0  15 1289.72 235.326  11
   9   0  16 220.733 179.774  11
   9   0  17 1860.82 230.288  12
   9   0  17 1829.08 233.240  11
   9   0  18-159.122 128.982  11
   9   0  18-84.9072 114.554  12
 -10   0   0 77926.2 1615.45   1
 -10   0  -1 203.664 131.176   1
 -10   0   1 4.04245 137.063   1
 -10   0   2 9565.37 505.113   1
 -10   0   3 73.7463 152.720   1
 -10   0   4 4074.28 346.420   1
 -10   0   5 337.162 150.708   1
 -10   0  -6 22755.3 875.356   8
  10   0   6 24102.6 843.166  16
  10   0   7 160.470 196.228  16
  10   0   8 2667.29 302.402  16
  10   0   9-78.2480 173.377  16
  10   0  10 9958.88 562.976  16
  10   0  11 30.9803 173.030  16
  10   0  12 800.636 214.956  16
  10   0  13-141.650 181.818  16
  10   0  14 917.859 236.435  11
  10   0  14 367.827 174.960  16
  10   0  15 11.1488 143.646  11
  10   0  16 4255.38 320.878  11
  10   0  17-43.3235 110.567  11
 -11   0   0 45.4400 176.696   8
 -11   0   1 3278.09 379.154   8
 -11   0  -1 3255.44 379.764   8
 -11   0  -2 263.838 227.532   8
 -11   0   2 168.622 214.778   8
 -11   0  -3 4205.13 411.832   8
 -11   0   3 5078.94 436.143   8
 -11   0   4-70.1086 169.736   8
  11   0   4 157.595 170.748  16
 -11   0  -4-125.186 205.062   8
 -11   0  -5 317.920 212.736   8
  11   0   5 124.742 164.364  16
  11   0   6 231.242 152.800  16
 -11   0  -6 109.886 174.392   8
  11   0   7 3155.34 333.499  16
  11   0   8 17.2131 166.310  16
  11   0   9 826.255 221.644  16
  11   0  10 63.7213 162.641  16
  11   0  11 15922.8 692.281  16
  11   0  12 257.737 192.775  16
  11   0  13 3583.92 315.251  11
  11   0  13 3495.34 321.074  16
  11   0  14-160.777 146.984  16
  11   0  14 82.4645 143.283  11
  11   0  15 1097.49 180.194  11
  11   0  16-23.9506 112.721  11
 -12   0   0 16529.9 766.110  19
 -12   0   0 18458.5 852.250   8
 -12   0  -1-26.6262 201.002   8
 -12   0   1-58.6321 197.699   8
 -12   0  -1-476.733 221.597  19
 -12   0   2 6804.20 517.932   8
 -12   0  -2 6164.62 530.736   8
 -12   0  -3-162.764 208.548   8
 -12   0   3-81.0002 198.489   8
 -12   0  -4 4543.20 430.959   8
 -12   0   4 5780.85 462.701   8
 -12   0  -5 160.540 181.502   8
  12   0   5 109.772 147.702  16
 -12   0  -6 4463.62 420.917   8
  12   0   6 5567.50 411.954  16
  12   0   7 63.6121 177.289  16
 -12   0   8 698.596 237.620  19
  12   0   8 1001.37 218.155  16
 -12   0   9-287.088 220.411  19
  12   0   9 157.254 167.265  16
 -12   0  10 9386.99 538.316  19
  12   0  10 8051.80 471.444  16
 -12   0  11 35.5746 155.621  19
  12   0  11 0.65556 138.176  16
  12   0  12 340.515 159.175  16
  12   0  12 416.842 151.927  11
  12   0  13-153.363 119.184  16
  12   0  13 355.459 157.089  11
  12   0  14 726.969 148.536  11
 -13   0   0-295.335 199.698   8
 -13   0   0 26.8657 194.023  19
 -13   0  -1 5583.16 473.096   8
 -13   0   1 4769.87 410.417  19
 -13   0   1 4536.44 418.729   8
 -13   0   2 13.3319 170.945  19
 -13   0   2-344.267 213.951   8
 -13   0  -2 277.370 214.258   8
 -13   0   3 10692.8 617.277  19
 -13   0   3 10523.9 613.625   8
 -13   0  -3 10663.6 638.538   8
 -13   0  -4 120.772 175.687   8
 -13   0   4 243.082 200.545  19
 -13   0   4 25.0659 176.486   8
 -13   0  -5 2599.59 323.594   8
 -13   0   5 2867.93 344.097  19
  13   0   6 234.954 141.355  16
 -13   0  -6 336.145 193.597   8
 -13   0   6-75.3629 168.870  19
  13   0   7 2501.72 274.875  16
 -13   0   7 2353.77 306.697  19
  13   0   8-144.288 145.904  16
 -13   0   8 5.38724 156.921  19
  13   0   9 3684.24 309.870  16
 -13   0   9 3439.87 335.692  19
 -13   0  10 178.511 172.790  19
  13   0  10 349.206 154.474  16
  13   0  11 1860.65 224.894  16
  13   0  11 1685.65 201.063  11
 -13   0  11 1415.00 210.813  19
 -14   0   0 24355.9 856.112  19
 -14   0   0 24303.2 904.407   8
 -14   0   1-152.914 160.190  19
 -14   0   1-310.118 181.114   8
 -14   0  -1 108.405 165.791   8
 -14   0  -2 6499.39 467.352   8
 -14   0   2 6670.30 470.138   8
 -14   0   2 6723.65 453.883  19
 -14   0   3 3.01415 167.923  19
 -14   0   3 7.64052 163.532   8
 -14   0  -3 61.3818 167.501   8
 -14   0   4 661.903 193.122   8
 -14   0   4 729.891 213.185  19
 -14   0  -4 734.021 208.675   8
 -14   0   5 27.9599 151.418  19
 -14   0  -5 291.091 164.299   8
 -14   0   6 3485.44 331.435  19
 -14   0  -6 2759.22 298.259   8
  14   0   7-283.836 139.169  16
 -14   0   7 28.8659 133.787  19
  14   0   8-172.610 130.106  16
 -14   0   8-173.720 139.148  19
 -14   0   9 74.4829 129.110  19
 -15   0  -1 1702.54 243.638   8
 -15   0   1 1930.34 230.389  19
 -15   0  -2 37.0204 129.267   8
 -15   0   2-236.351 142.010  19
 -15   0   3 3200.24 284.167  19
 -15   0   4-115.281 143.761  19
   0  -1   0 37.2686 38.6320   3
   0   1  -1 54132.6 939.577   3
   0  -1   1 55245.4 950.288   3
   0   1  -2 70.5860 73.3904   3
   0   1   3 32886.3 731.964   2
   0   1   3 34676.6 770.410  20
   0   1   4-70.0768 79.2540  20
   0   1   4 88.2213 80.9268   2
   0   1  -5 326300. 4843.48  20
   0   1   5 329115. 4580.63   2
   0   1   5 318966. 4695.89  20
   0   1  -6 18.2036 83.1927  20
   0   1   6-39.6448 137.884  20
   0   1   6 118.159 103.488   2
   0  -1  -7 16387.4 385.014  21
   0   1   8 84.4380 78.8839   4
   0  -1  -8 64.6410 55.2178  21
   0  -1   8-69.3215 70.0724   4
   0   1   9 22872.2 600.189   4
   0  -1   9 22902.9 609.771   4
   0   1  10-97.8751 87.5376   4
   0  -1  10-105.358 91.0914   4
   0   1  11 130887. 2133.62   4
   0  -1  11 129607. 2146.78   4
   0  -1  12-72.9122 106.169   4
   0   1  12-191.172 100.987   4
   0  -1  13 3561.50 292.701   4
   0   1  13 3412.61 291.438   4
   0   1  14 131.893 125.820   4
   0   1  15 27338.5 900.980   4
   0   1  16 181.567 149.484   4
   0  -1  16 183.756 160.946  12
   0   1  16 11.9713 140.172   5
   0   1  16-48.0199 150.839  12
   0  -1  16 46.7961 142.927  13
   0  -1  17 14310.3 694.126  12
   0   1  17 14657.0 676.028  12
   0  -1  17 14536.4 703.747  13
   0   1  17 14022.8 647.046  11
   0   1  18 214.933 194.819  13
   0   1  18-49.2309 155.084  11
   0  -1  18 163.118 185.721  13
   0   1  18 128.386 160.372  12
   0  -1  18 198.892 195.801  12
   0   1  19 1317.36 258.891  12
   0  -1  19 1386.50 265.934  13
   0   1  19 1230.07 240.825  11
   0   1  19 1717.25 297.602  13
   0   1  20-173.351 156.670  11
   0  -1  20 170.719 179.309  13
   0   1  20 51.3029 186.180  13
   0   1  21 7016.24 466.411  13
   0  -1  21 7669.15 488.130  13
   0  -1  22 116.323 150.800  13
   0   1  22-97.1856 135.922  13
   0   1  23 329.136 130.345  13
  -1   1   0-10.2834 31.5153  20
  -1   1  -1 618.542 90.5055  20
  -1  -1   1 497.985 100.857   3
  -1  -1   2 88011.1 1617.31   3
  -1   1  -2 91142.8 1539.75  20
  -1   1   3 3307.54 244.411   2
   1   1   3 2857.83 142.561   2
   1   1   4 21490.3 732.648  20
  -1   1   4 22131.5 705.395   2
   1   1   4 20888.0 497.616   2
  -1   1   5 64142.2 1449.71   2
   1   1  -5 64214.2 1612.84   3
   1   1  -5 61359.1 1458.02   2
   1   1   5 59880.9 1464.65  20
   1   1   6 1388.61 222.773  20
  -1   1   6 1323.55 111.658   4
   1   1   6 1245.48 107.168   4
  -1   1   6 1890.75 238.056   2
   1  -1   6 2165.96 138.044   4
   1  -1  -6 1919.86 124.013  21
  -1  -1   6 2803.02 157.183   4
  -1   1   7 1183.03 120.982   4
   1  -1  -7 879.297 97.9215  21
   1   1   7 957.959 104.755   4
  -1  -1   7 913.718 108.685   4
   1  -1   7 969.562 107.887   4
   1  -1   8 118149. 1819.95   4
   1   1   8 118825. 1805.17   4
  -1  -1   8 116452. 1814.82   4
  -1   1   8 117096. 1802.20   4
   1  -1  -8 119288. 1747.03  21
   1  -1  -9 21898.0 542.719  21
   1  -1   9 21969.2 596.419   4
  -1   1   9 23055.5 593.245   4
  -1  -1   9 22159.1 597.316   4
   1   1   9 22937.2 590.129   4
  -1  -1  10 4451.34 269.864   4
  -1   1  10 4074.11 256.616   4
   1  -1  10 4612.82 268.639   4
   1   1  10 4073.36 256.654   4
   1  -1 -10 4189.68 226.693  21
  -1   1  11 10830.3 440.369   4
  -1  -1  11 10644.6 451.340   4
   1   1  11 10476.2 431.609   4
   1  -1  11 10182.1 438.791   4
  -1   1  12 65087.1 1356.33   4
   1  -1  12 65617.1 1364.32   4
   1   1  12 65418.1 1355.29   4
  -1  -1  12 65491.8 1366.11   4
  -1   1  13 247.444 131.146   4
   1  -1  13 505.651 157.519   4
  -1  -1  13 219.905 115.237   4
   1   1  13 369.862 142.172   4
   1   1  14 33363.4 970.876   4
  -1   1  14 32537.2 969.331   4
   1   1  15 1502.61 239.679   4
  -1   1  15 1093.72 190.353   4
   1   1  16 1779.92 248.950   5
  -1   1  16 1729.03 260.012   4
  -1  -1  16 2263.15 294.773  13
   1  -1  16 1989.23 259.287  12
  -1   1  16 2169.04 296.802   5
  -1  -1  16 1666.11 248.511  12
   1   1  16 2150.86 262.223  11
  -1   1  16 1675.13 238.110  11
   1   1  16 1671.30 252.906   4
   1   1  16 1982.40 258.794  12
  -1   1  16 1955.72 259.352  12
   1  -1  16 2189.71 280.338  13
  -1   1  17-47.8684 151.301  11
   1   1  17 183.347 166.138  11
  -1   1  17 372.684 189.515  12
   1  -1  17 404.463 222.573  13
   1  -1  17 303.523 214.192  12
  -1  -1  17 146.015 172.487  13
   1   1  17 613.899 204.183  12
   1   1  18 14237.8 690.648  13
   1   1  18 13459.8 663.371  12
   1  -1  18 13638.9 671.508  12
  -1   1  18 14077.4 697.098  13
  -1   1  18 13762.2 665.046  12
  -1  -1  18 14276.1 704.864  13
   1   1  18 14099.7 639.725  11
   1  -1  18 13756.2 688.253  13
   1  -1  19 193.136 188.212  12
   1   1  19 55.2879 163.421  12
  -1  -1  19-13.2276 182.923  13
   1   1  19 343.831 190.902  11
   1  -1  19 315.300 193.645  13
  -1   1  19 94.1702 179.756  13
   1   1  19 282.708 193.223  13
   1   1  20 2309.16 304.813  13
   1  -1  20 2123.61 295.766  13
   1   1  20 1586.62 242.664  11
  -1  -1  20 2100.81 308.719  13
  -1   1  20 2079.03 311.006  13
   1   1  20 2555.74 309.031  12
  -1   1  21 391.099 194.085  13
  -1  -1  21 78.1001 166.425  13
   1  -1  21 425.843 204.228  13
   1   1  21 320.994 177.410  13
   1   1  21 375.984 155.484  11
  -1   1  22 1474.36 236.363  13
   1  -1  22 1218.15 210.645  13
  -1  -1  22 1512.04 233.985  13
   1   1  22 1396.87 230.675  13
   1   1  23 153.152 126.647  13
  -1   1  23 76.8897 115.116  13
   2  -1   0 12666.4 350.807  20
  -2   1   1 3869.99 160.225   3
   2   1   1 3857.85 162.527   2
   2   1  -1 3713.77 237.783   2
   2  -1   1 3603.43 218.277  20
  -2  -1   1 3708.85 282.120   3
   2  -1   2 121812. 1969.52  20
  -2  -1   2 118382. 2101.15   3
   2   1  -2 120207. 2121.29   3
   2  -1  -2 114270. 1757.19   3
   2   1  -3 281090. 4058.96   2
   2   1  -3 272387. 4169.88   3
   2  -1  -3 270463. 3851.64   3
  -2  -1   3 276494. 4186.05   3
   2  -1   3 270496. 4031.64  20
  -2   1   3 271435. 4052.01   2
   2  -1  -3 274218. 3486.30  20
   2   1  -4 455167. 6605.57   3
   2  -1  -4 458643. 6350.71   3
  -2   1  -4 471803. 6575.61  20
   2  -1  -4 460095. 5904.77  20
  -2   1   4 462741. 6497.38   2
   2  -1   4 459612. 6520.86  20
   2   1  -5 4828.92 416.455   3
   2  -1  -5 4153.51 246.926  20
   2  -1  -5 4247.93 185.539  21
   2  -1   6 6236.23 235.691   4
  -2   1   6 5898.29 233.221   4
   2  -1  -6 5604.99 331.825  20
   2  -1  -6 6277.19 244.736  21
   2   1   6 5952.23 225.386   4
  -2  -1   6 5998.35 229.124   4
  -2   1   7 803.744 102.002   4
   2  -1  -7 734.304 102.008  21
  -2  -1   7 857.781 100.106   4
   2   1   7 925.074 107.424   4
   2  -1   7 796.920 102.144   4
  -2  -1   8 1904.45 160.163   4
   2  -1   8 2150.03 167.653   4
  -2   1   8 2181.63 166.510   4
   2   1   8 2264.22 165.463   4
   2  -1  -8 2143.72 165.437  21
   2  -1  -9 43977.4 891.058  21
  -2   1   9 43140.0 910.114   4
  -2  -1   9 44590.5 919.670   4
   2   1   9 44910.2 916.202   4
   2  -1   9 44766.2 921.731   4
  -2   1  10 437.880 99.4760   4
   2  -1 -10 787.444 123.903  21
   2  -1  10 456.637 114.594   4
   2   1  10 401.325 103.725   4
  -2  -1  10 449.872 115.328   4
   2  -1  11 61401.4 1227.79   4
   2   1  11 59637.3 1210.01   4
   2  -1 -11 59119.1 1144.16  21
   2   1 -11 57155.5 1125.97  21
  -2  -1  11 57641.4 1208.36   4
  -2   1  11 57185.8 1200.87   4
   2  -1 -12 835.586 140.586  21
   2   1  12 715.670 148.868   4
   2  -1  12 1121.34 175.437   4
  -2  -1  12 1042.26 171.370   4
  -2   1  12 925.381 162.792   4
   2   1  13 2653.48 260.772   4
  -2   1  13 2346.01 245.980   4
   2   1  14-4.87231 109.342   4
  -2   1  14 137.049 127.400   4
   2   1  15 34597.4 1043.92   4
  -2   1  15 35786.2 1064.90   4
  -2  -1  16 120.665 174.628  13
   2   1  16 59.2121 150.901  11
   2  -1  16 0.97626 165.648  13
   2   1  16-366.118 186.850  12
   2   1  16-117.471 128.959   4
   2  -1  16-66.4387 171.797  12
   2  -1  17 3583.89 373.255  12
   2   1  17 2949.36 334.127  13
   2  -1  17 2880.55 330.481  13
  -2   1  17 3428.97 352.737  13
   2   1  17 2879.81 331.369  12
  -2  -1  17 3388.13 371.485  13
   2   1  17 3139.68 327.879  11
  -2  -1  18-85.1532 175.896  13
   2   1  18 87.0643 184.691  13
  -2   1  18 241.036 174.506  13
   2   1  18-130.539 178.787  12
   2   1  18-81.6624 161.222  11
   2  -1  18 105.160 170.632  12
   2  -1  18-68.2338 205.066  13
  -2   1  19 5246.03 425.390  13
   2   1  19 5301.53 417.046  13
   2   1  19 5243.60 398.925  11
  -2  -1  19 5754.57 434.566  13
   2  -1  19 5146.12 433.214  12
   2   1  19 5695.80 436.433  12
   2  -1  19 4983.86 424.119  13
   2   1  20-141.817 183.816  13
   2   1  20-251.048 180.001  12
   2  -1  20 128.607 162.803  12
  -2   1  20-6.04419 171.018  13
   2   1  20 20.6247 155.505  11
  -2  -1  20-55.6909 182.700  13
   2  -1  20-126.251 199.945  13
   2   1  21 5376.78 386.343  12
  -2   1  21 4813.19 373.203  13
  -2  -1  21 5532.07 405.543  13
   2  -1  21 5296.37 388.014  13
   2   1  21 5597.75 376.850  11
   2   1  21 5476.92 397.916  13
  -2   1  22 90.7115 147.056  13
   2   1  22-41.5045 113.274  11
   2  -1  22 98.2324 138.231  13
   2   1  22-163.101 158.070  13
  -2   1  23 576.420 136.086  13
   2   1  23 697.657 159.251  13
   3   1   0-44.2187 58.1375   2
   3   1  -1 260654. 3843.44   2
  -3   1   1 261870. 3622.09   3
   3   1   1 266098. 3548.44   2
  -3  -1   1 268269. 4118.52   3
   3  -1   1 270756. 3824.13  20
   3   1  -2 155657. 2662.08   2
  -3   1   2 157397. 2700.40   2
  -3  -1   2 155939. 2790.19   3
   3  -1   2 162722. 2648.45  20
   3  -1   3 29133.1 927.925  20
   3   1  -3 28913.7 935.470   2
   3  -1  -3 29089.7 807.957   3
   3   1  -3 29385.1 1010.91   3
  -3   1   3 28044.5 941.315   2
  -3  -1   3 28640.4 986.854   3
  -3   1   3 29076.3 558.386   1
   3  -1  -4 10381.2 511.223   3
   3   1  -4 10608.6 618.606   3
   3  -1  -4 10271.1 302.331  21
   3  -1   4 10212.7 569.237  20
  -3  -1   4 10484.1 288.111   1
  -3  -1   4 10484.6 620.082   3
  -3   1   4 9941.89 305.229   1
  -3  -1   5 74774.4 1142.57   1
   3  -1  -5 74240.2 1191.44  21
   3  -1  -5 73540.8 1708.69   3
  -3  -1   6 39888.7 719.375   1
   3   1   6 38368.6 721.455   4
  -3   1   6 39268.6 734.033   4
  -3  -1   6 38688.2 729.168   4
   3  -1   6 39820.9 735.015   4
   3  -1  -6 42500.9 789.763  21
   3  -1  -7 69567.6 1180.17  21
  -3   1   7 64319.4 1109.98   4
  -3  -1   7 67058.1 1097.25   1
  -3  -1   7 64354.4 1115.61   4
   3  -1   7 66917.7 1128.79   4
   3   1   7 69327.7 1128.35   4
   3  -1  -8 31374.1 706.225  21
   3   1   8 30975.4 674.403   4
  -3   1   8 27825.7 663.742   4
  -3  -1   8 29405.4 675.980   4
   3  -1   8 28547.5 670.042   4
  -3   1   9 186.689 89.4788   4
   3  -1   9 360.622 94.3940   4
   3  -1  -9 135.216 90.1649  21
  -3  -1   9 190.800 74.6892   4
   3   1   9 228.603 88.3779   4
  -3  -1  10 1002.67 141.235   4
  -3   1  10 1061.06 151.013   4
   3   1  10 998.824 136.948   4
   3  -1  10 1000.33 146.926   4
   3  -1 -10 882.795 134.379  21
   3  -1 -11 226.698 84.4504  21
   3   1  11 551.092 127.202   4
  -3  -1  11 441.078 118.368   4
  -3   1  11 258.766 104.834   4
   3  -1  11 282.149 98.4094   4
  -3   1  12 24813.5 749.033   4
   3   1 -12 24574.9 715.267  21
   3   1  12 23270.1 722.983   4
   3  -1 -12 25034.5 722.384  21
  -3   1  13 1376.62 204.451   4
   3  -1 -13 1045.47 159.700  21
   3   1 -13 1199.52 180.748  21
   3   1  13 1153.14 188.599   4
   3   1  14 12425.6 570.710   4
  -3   1  14 12063.4 569.914   4
  -3   1  15 412.088 152.107   4
   3   1  15 503.315 153.924   4
  -3  -1  16 3212.88 341.469  13
   3   1  16 3525.22 345.472  11
   3  -1  16 3214.39 336.908  12
   3  -1  16 3486.61 343.334  13
   3  -1  16 2633.85 283.573  11
   3  -1  17 69.5721 159.597  11
  -3  -1  17 418.247 222.290  13
   3   1  17 456.639 176.781  11
   3   1  17 467.377 191.046  13
   3   1  17 539.286 220.407  12
   3  -1  17 321.776 180.977  13
   3  -1  17 41.1374 189.718  12
  -3   1  17 310.852 184.417  13
   3   1  18 12395.3 642.598  12
   3  -1  18 11928.1 611.625  13
   3   1  18 12557.0 614.568  11
  -3   1  18 10973.0 603.175  13
   3   1  18 12493.9 628.279  13
  -3  -1  18 11450.3 614.174  13
   3  -1  18 11131.1 562.221  11
   3  -1  18 12003.2 638.065  12
   3  -1  19 1694.75 292.343  13
   3   1  19 2123.43 279.861  13
  -3   1  19 1995.47 294.532  13
  -3  -1  19 1786.67 266.867  13
   3   1  19 2382.67 309.283  12
   3  -1  19 2537.63 341.309  12
   3   1  19 2554.86 303.523  11
   3   1  20-106.100 179.763  12
   3   1  20-176.352 183.804  13
  -3  -1  20-8.45264 151.033  13
   3   1  20 33.6125 152.922  11
   3  -1  20-35.2983 175.033  13
   3  -1  20-9.15387 167.543  12
  -3   1  20 145.496 162.807  13
  -3   1  21-288.956 175.439  13
   3   1  21 119.887 149.608  11
   3   1  21 141.640 146.205  13
   3   1  21 150.711 157.274  12
  -3  -1  21 140.236 163.923  13
   3  -1  21 369.231 181.039  13
   3   1  22 2362.33 231.612  11
   3   1  22 2276.95 242.718  13
  -3   1  22 1778.62 221.005  13
  -4  -1   0 49615.2 1430.25   3
  -4  -1   0 49957.8 857.950   1
  -4   1   0 53491.9 856.425   1
  -4   1   0 49374.5 1143.41   3
  -4   1   1 8353.84 486.512   2
  -4   1   1 8989.61 412.890   3
  -4  -1   1 8329.30 545.523   3
  -4   1   1 9651.87 284.533   1
   4   1  -1 8977.89 466.520   2
  -4  -1   1 8883.71 278.000   1
   4  -1   1 9653.21 484.642  20
  -4  -1  -1 8969.86 282.428   1
   4  -1  -2 68910.0 1115.63  21
   4   1  -2 71414.3 1608.99   2
  -4  -1   2 73316.4 1163.11   1
   4  -1   2 72859.0 1646.81  20
  -4   1   2 72472.5 1149.07   1
  -4   1   2 71800.2 1471.64   3
   4  -1  -3 61906.3 1011.50  21
  -4  -1   3 60274.2 1008.78   1
  -4  -1  -3 61776.8 986.527   1
  -4   1   3 59259.0 1017.00   1
  -4  -1  -4 11673.8 325.964   1
  -4  -1   4 11678.5 341.772   1
   4  -1  -4 12159.9 361.818  21
  -4   1   4 11143.9 351.712   1
  -4  -1  -5 197584. 2602.74   1
   4  -1  -5 192785. 2695.17  21
  -4   1   5 186862. 2689.12   1
  -4  -1   5 191771. 2651.89   1
  -4  -1   6 10915.2 344.687   1
   4  -1  -6 11328.4 380.362  21
   4  -1  -7 6611.85 304.547  21
  -4  -1   7 6906.58 281.619   1
   4  -1  -8 9383.59 377.622  21
  -4  -1   8 8904.89 343.311   1
   4  -1  -9 22384.6 640.867  21
   4  -1 -10 21532.6 655.684  21
   4   1 -11 20687.8 665.282  21
   4  -1 -11 22832.0 690.334  21
   4  -1 -12 329.754 134.267  21
   4   1 -12 124.283 112.285  21
   4  -1 -13 261.294 115.204  21
   4   1 -13 395.530 137.552  21
   4   1 -14 249.532 119.713  21
   4  -1 -14-17.9596 106.503  21
   4  -1 -15 14741.1 630.047  21
   4  -1  15 14708.7 633.825  15
   4  -1  15 15485.3 657.732  11
   4   1  15 15339.9 658.468  11
   4  -1  16 2508.97 308.047  11
   4   1  16 1736.06 267.933  11
   4  -1  16 2283.68 269.351  15
   4  -1  16 2441.29 320.872  12
   4   1  17 624.194 183.653  11
   4   1  17 804.056 207.710  12
   4  -1  17 992.130 216.877  11
   4  -1  17 635.182 222.060  12
   4  -1  18 77.4966 170.958  12
   4   1  18 75.0816 178.632  12
   4  -1  18 234.917 184.032  11
   4   1  18-101.378 163.478  11
   4   1  19 3815.34 358.101  11
   4  -1  19 3707.32 322.921  11
   4   1  19 3664.50 353.267  12
   4  -1  19 4436.65 387.437  12
   4   1  19 3665.75 331.348  13
   4   1  20-409.150 173.688  13
   4   1  20-208.587 170.907  12
   4  -1  20-171.721 139.025  11
   4  -1  20 90.1054 165.368  12
   4   1  20 87.7801 136.512  11
   4   1  21 4641.03 348.786  12
   4  -1  21 4525.94 343.216  12
   4   1  21 5077.55 351.009  11
   4   1  22 175.088 136.099  11
   4   1  22 300.810 137.224  12
  -5  -1   0 71.5559 72.7815   1
  -5   1   0-0.11909 58.5477   1
  -5   1  -1 658.250 93.4387   1
  -5  -1  -1 577.803 86.8072   1
  -5  -1   1 545.522 94.8070   1
  -5   1   1 427.850 81.6553   1
   5  -1  -1 667.715 85.5915  21
   5  -1  -2 83955.0 1331.87  21
  -5   1   2 87483.2 1368.10   1
  -5  -1   2 86481.4 1380.13   1
  -5   1  -2 84597.8 1313.94   1
  -5  -1  -2 86758.9 1353.33   1
  -5  -1   3 14577.2 417.153   1
  -5  -1  -3 13753.1 394.575   1
   5  -1  -3 14017.9 399.671  21
  -5   1   3 13561.8 413.060   1
   5  -1  -4 3131.71 199.325  21
  -5   1   4 3169.68 201.568   1
  -5  -1  -4 3408.91 181.324   1
  -5  -1   4 3190.79 195.572   1
   5  -1  -5 5549.46 273.455  21
  -5  -1  -5 6225.86 251.255   1
  -5  -1   5 5860.82 270.954   1
  -5   1   5 5664.27 278.673   1
  -5  -1   6 284421. 3795.86   1
   5  -1  -6 271314. 3827.84  21
   5  -1  -7 13833.9 476.450  21
  -5  -1   7 12889.9 430.207   1
   5  -1  -8 69596.6 1318.85  21
  -5  -1   8 66334.8 1245.84   1
   5  -1  -9 6092.75 335.020  21
   5  -1 -10 15915.1 582.808  21
   5  -1 -11 934.064 168.403  21
   5   1 -11 1472.70 190.227  21
   5  -1 -12 17242.2 640.127  21
   5   1 -12 14638.7 600.876  21
   5  -1 -13 3282.99 299.323  21
   5   1 -13 3027.83 284.024  21
   5   1  14 10692.3 549.866  11
   5  -1 -14 10407.9 528.508  21
   5   1 -14 10500.6 534.511  21
   5  -1  15 2577.97 304.772  11
   5   1  15 3165.41 344.054  11
   5  -1  16 11332.5 610.854  12
   5   1  16 12420.9 615.695  11
   5  -1  16 11952.6 593.368  11
   5  -1  17 81.7618 174.311  12
   5  -1  17-70.4641 170.818  11
   5   1  17 216.400 180.391  11
   5   1  18 6459.82 449.598  11
   5   1  18 6098.91 467.983  12
   5  -1  18 7094.52 454.508  11
   5  -1  18 6499.99 457.793  12
   5   1  19 442.413 201.902  12
   5  -1  19 9.74950 139.728  11
   5  -1  19 26.6761 167.325  12
   5   1  19 34.4734 148.399  11
   5   1  20 1199.65 211.379  12
   5  -1  20 982.235 193.589  11
   5   1  20 1273.87 215.552  11
   5  -1  20 1236.86 232.741  12
   5   1  21 137.472 133.840  12
   5   1  21 275.609 141.788  11
   5  -1  21 331.334 139.565  12
   5   1  22 1895.67 208.710  12
  -6  -1   0 8818.63 342.602   1
  -6   1   0 9445.64 342.154   1
  -6   1   1 59424.2 1078.47   1
  -6   1  -1 59987.4 1055.84   1
  -6  -1   1 56744.8 1087.19   1
  -6  -1  -1 60210.0 1094.21   1
  -6   1  -2 2351.66 169.822   1
  -6  -1   2 2354.36 185.576   1
   6  -1  -2 2407.68 165.982  21
  -6  -1  -2 3055.34 196.124   1
  -6   1   2 2319.59 178.645   1
  -6  -1   3 59297.9 1143.06   1
  -6   1   3 61051.8 1163.62   1
  -6  -1  -3 63326.2 1131.55   1
   6  -1  -4 40611.3 854.865  21
  -6   1   4 40055.2 886.002   1
  -6  -1   4 40901.0 869.021   1
  -6  -1  -4 39235.7 812.888   1
   6  -1  -5 159710. 2446.01  21
  -6   1   5 167506. 2493.77   1
  -6  -1   5 162249. 2449.92   1
  -6  -1   6 26383.7 685.789   1
   6  -1  -6 25852.5 690.372  21
  -6   1   6 25286.5 705.353   1
  -6  -1   7 7897.38 363.644   1
   6  -1  -7 7730.65 369.252  21
   6  -1  -8 7841.95 389.141  21
  -6  -1   8 7818.56 373.384   1
  -6  -1   9 42502.9 1000.81   1
   6  -1  -9 42652.0 1039.32  21
   6  -1 -10 1297.91 200.265  21
   6   1 -10 1153.74 187.445  21
   6   1 -11 29171.4 880.745  21
   6  -1 -11 30017.0 885.818  21
   6   1 -12 575.438 151.452  21
   6  -1 -12 377.266 155.599  21
   6   1 -13 455.133 169.970  21
   6   1  13 440.456 183.743  11
   6  -1 -13 320.438 148.203  21
   6   1  14 1698.97 272.681  11
   6   1  14 1313.68 248.214  16
   6   1  15 17294.4 738.940  11
   6  -1  15 18579.9 754.794  11
   6   1  16 239.577 179.269  11
   6  -1  16 452.081 176.466  11
   6  -1  16 576.758 198.532  12
   6   1  17 1100.70 239.078  11
   6  -1  17 945.098 215.804  11
   6  -1  17 1172.94 245.606  12
   6  -1  18 1084.47 230.641  11
   6   1  18 1003.35 247.429  12
   6  -1  18 853.035 207.499  12
   6   1  18 746.978 208.259  11
   6  -1  19 3658.12 335.262  12
   6   1  19 3749.37 337.016  11
   6  -1  19 3575.25 311.018  11
   6   1  19 4077.93 360.183  12
   6   1  20 66.5609 126.941  11
   6  -1  20 142.180 142.953  11
   6  -1  20 199.134 154.735  12
   6   1  20-193.490 141.918  12
   6   1  21 6127.68 349.628  11
   6   1  21 6567.25 367.885  12
   6  -1  21 5624.06 339.350  12
   6  -1  21 6046.40 333.391  11
  -7  -1   0 59.9909 85.7050   1
  -7   1   0 76.7884 74.0368   1
  -7  -1  -1 1169.36 145.592   1
  -7  -1   1 966.689 133.940   1
  -7   1   1 1080.57 140.699   1
  -7   1  -1 1140.37 141.896   1
  -7  -1   2 15658.0 519.072   1
  -7   1   2 13506.3 482.270   1
  -7  -1  -2 16363.9 517.953   1
  -7   1  -2 14523.0 462.570   1
  -7  -1  -3 884.669 142.642   1
  -7  -1   3 664.870 126.730   1
  -7   1   3 746.240 137.373   1
  -7  -1  -4 11161.8 423.944   1
   7  -1  -4 11505.3 431.436  21
  -7  -1   4 11996.7 457.935   1
  -7   1   4 12313.0 475.623   1
  -7   1   5 24732.9 718.386   1
   7  -1  -5 23902.9 675.241  21
  -7  -1   5 25662.7 710.423   1
   7  -1  -6 77369.3 1499.74  21
  -7  -1   6 85213.3 1538.99   1
  -7  -1   7 4164.05 295.011   1
   7  -1  -7 4464.15 301.006  21
   7  -1  -8 145656. 2417.31  21
  -7  -1   8 143488. 2395.10   1
  -7  -1   9 127.744 108.616   1
   7   1  -9 134.359 112.203  21
   7  -1  -9 137.528 121.116  21
   7  -1 -10 1869.10 229.941  21
   7   1 -10 1741.41 228.980  21
   7   1 -11 253.190 140.886  21
   7  -1 -11 334.291 146.303  21
   7  -1  12 13854.8 619.007  16
   7  -1 -12 12377.3 601.314  21
   7   1  12 13464.5 634.088  16
   7   1 -12 14956.9 651.247  21
   7  -1  13 2167.06 265.973  16
   7   1  13 2316.52 308.297  16
   7   1  14 1309.52 246.480  16
   7   1  14 1056.30 245.049  11
   7  -1  14 1168.51 237.458  16
   7  -1  15 682.128 217.695  11
   7   1  15 390.041 205.577  11
   7  -1  15 201.401 153.556  16
   7   1  16 4757.64 395.574  11
   7  -1  16 5823.99 425.207  11
   7   1  17 436.600 202.988  11
   7  -1  17 140.824 150.589  11
   7  -1  17 270.921 173.667  12
   7   1  18 16599.4 684.853  12
   7  -1  18 16915.2 672.733  12
   7  -1  18 16503.6 663.603  11
   7   1  18 15919.1 665.023  11
   7  -1  19 75.4870 127.155  11
   7  -1  19-57.6250 145.447  12
   7   1  19 23.0949 141.983  11
   7   1  19 361.999 181.698  12
   7   1  20 1465.04 204.027  12
   7  -1  20 1347.29 195.714  12
   7  -1  20 1586.81 197.635  11
   7   1  20 1796.16 212.150  11
  -8  -1   0 6525.17 352.569   1
  -8   1   0 6749.58 347.117   1
  -8  -1   1 6427.19 348.326   1
  -8   1  -1 6305.64 323.880   1
  -8  -1  -1 6460.41 348.510   1
  -8   1   1 6631.95 355.420   1
  -8  -1  -2 5462.66 316.027   1
  -8   1   2 4739.94 311.623   1
  -8  -1   2 4911.76 311.662   1
  -8  -1  -3 1844.70 204.892   1
  -8  -1   3 1797.19 202.204   1
  -8   1   3 1378.40 180.331   1
  -8   1   4 396.498 148.520   1
  -8  -1   4 561.126 140.728   1
  -8   1   5 73502.2 1492.56   1
   8  -1  -5 70783.6 1406.34  21
  -8  -1   5 71263.1 1456.66   1
   8  -1  -6 301.845 108.118  21
   8   1  -6 272.489 124.669  21
  -8  -1   6 215.156 116.462   1
  -8  -1   7 6723.08 388.894   1
   8   1  -7 6459.62 385.918  21
   8  -1  -7 6141.98 371.971  21
   8  -1  -8 1418.74 200.393  21
  -8  -1   8 1740.59 230.562   1
   8   1  -8 1730.20 216.160  21
   8  -1  -9 31427.2 933.003  21
   8   1  -9 31213.1 941.820  21
   8   1 -10 1304.87 206.399  21
   8  -1 -10 868.990 196.839  21
   8   1  11 20893.6 786.498  16
   8  -1  11 20223.1 773.218  16
   8   1  12 6950.91 467.999  16
   8  -1  12 7244.15 464.007  16
   8   1  13 550.410 210.370  16
   8  -1  13 485.558 187.350  16
   8  -1  14 87.4408 157.724  16
   8   1  14 634.441 227.135  11
   8   1  14 239.671 184.083  16
   8  -1  15 7870.11 482.389  16
   8   1  15 6998.09 469.726  11
   8  -1  15 7554.50 492.652  11
   8  -1  16 1519.25 248.136  11
   8   1  16 1550.64 255.247  11
   8  -1  16 1683.61 258.450  12
   8  -1  17 4969.85 370.600  11
   8  -1  17 4600.21 355.412  12
   8   1  17 4428.55 358.172  11
   8  -1  18-77.7934 138.453  11
   8   1  18 41.5907 157.291  12
   8   1  18-109.705 136.407  11
   8  -1  18 111.303 126.686  12
   8  -1  19 1896.12 201.371  12
   8  -1  19 1969.44 221.995  11
   8   1  19 2378.96 246.219  12
   8   1  19 1837.00 213.733  11
  -9   1   0 35.8763 103.775   1
  -9  -1   0-87.4289 111.445   1
  -9  -1   1 1634.51 209.217   1
  -9   1  -1 1363.16 183.226   1
  -9  -1  -1 1586.08 201.922   1
  -9   1   1 1308.41 193.707   1
  -9  -1   2 8487.24 447.078   1
  -9   1   2 9195.64 468.154   1
  -9  -1  -2 8576.16 426.490   1
  -9   1   3 1704.05 225.689   1
  -9  -1   3 2033.09 230.254   1
  -9  -1  -3 1486.51 200.828   1
  -9   1   4 19657.7 705.807   1
  -9  -1   4 19158.8 683.657   1
  -9  -1   5 3225.81 294.773   1
  -9  -1   6 8303.24 462.755   1
   9   1  -7 884.001 172.129  21
  -9  -1   7 442.350 184.500   1
   9  -1   8 47838.0 1269.29  16
   9  -1  -8 46832.2 1206.53  21
  -9  -1   8 48866.7 1264.07   1
   9  -1  -9-120.179 140.941  21
   9   1   9 117.439 165.975  16
   9  -1   9 314.300 176.398  16
   9   1  10 298.094 178.547  16
   9  -1  10 246.461 181.370  16
   9  -1  11 8774.86 528.061  16
   9   1  11 9451.29 536.720  16
   9  -1  12 3133.75 353.364  16
   9   1  12 2464.07 310.212  16
   9  -1  13 852.484 226.004  16
   9   1  13 789.620 221.889  11
   9   1  13 929.956 231.681  16
   9   1  14 3711.59 351.102  16
   9  -1  14 3881.51 347.953  16
   9   1  14 4017.23 357.473  11
   9  -1  15 2427.89 270.721  16
   9   1  15 2330.98 265.764  11
   9  -1  15 2450.69 298.399  11
   9   1  16 399.066 157.353  11
   9  -1  16-105.143 141.970  11
   9   1  17 124.128 145.630  11
   9  -1  17 85.7137 136.375  11
   9   1  18 4087.96 306.374  11
   9  -1  18 4319.08 311.987  11
   9   1  18 4340.26 310.887  12
 -10  -1   0 1312.11 195.620   1
 -10   1   0 1156.87 196.523   1
 -10  -1   1 1144.76 190.781   1
 -10  -1  -1 953.627 189.600   1
 -10   1   1 1125.21 187.677   1
 -10  -1  -2 148.518 117.536   1
 -10  -1   2 205.817 148.469   1
 -10   1   2 87.5487 120.944   1
 -10   1   3 381.894 150.651   1
 -10  -1   3 502.776 148.589   1
 -10  -1   4 1205.99 211.293   1
 -10  -1   5 24407.6 858.998   1
  10   1   5 24409.7 831.432  16
 -10  -1  -5 25523.5 912.031   8
  10   1   6 423.771 184.399  16
 -10  -1  -6 723.780 215.419   8
  10   1   7 7442.57 470.782  16
  10  -1   7 8027.70 499.095  16
  10  -1   8 3585.94 341.076  16
  10   1   8 1731.08 263.599  16
  10  -1   9 4036.71 382.286  16
  10   1   9 3989.63 360.497  16
  10   1  10 1011.95 239.448  16
  10  -1  10 1520.55 271.918  16
  10   1  11 2496.36 305.178  16
  10  -1  11 2732.12 319.061  16
  10  -1  12 244.259 195.740  16
  10   1  12 130.136 177.716  16
  10   1  13 55.7399 174.359  16
  10  -1  13-28.2359 189.928  16
  10   1  13-100.972 162.075  11
  10  -1  14 407.642 176.865  16
  10   1  14 597.220 196.285  11
  10   1  15 1668.30 230.765  11
  10  -1  15 1432.72 230.245  16
  10  -1  15 1177.58 208.737  11
  10  -1  16 545.881 155.499  11
  10   1  16 437.759 146.882  11
  10   1  17 1229.17 181.053  11
  10   1  17 1232.31 185.425  12
  10  -1  17 1548.88 206.300  11
 -11  -1   0 17.5246 181.109   8
 -11  -1   0-174.817 157.896  19
 -11  -1  -1 7960.89 514.302  19
 -11  -1   1 8093.85 551.548   8
 -11  -1   1 7393.80 508.507  19
 -11  -1  -1 7451.09 520.913   8
 -11  -1   2 2580.12 336.458   8
 -11  -1   2 2241.73 317.989  19
 -11  -1  -2 2354.66 322.658   8
 -11   1   3 3373.87 361.042   8
 -11  -1   3 3639.26 405.660   8
 -11  -1  -3 3102.84 369.278   8
 -11   1   4 983.658 231.745   8
 -11  -1  -4 936.010 230.428   8
 -11  -1   4 753.694 236.640   8
 -11  -1  -5 161.992 199.858   8
  11   1   6 426.767 201.860  16
 -11   1  -6 345.721 202.144   8
  11  -1   6-118.976 175.918  16
 -11  -1  -6 319.844 190.526   8
 -11  -1   7 3199.48 372.571  19
  11  -1   7 2402.07 313.924  16
  11   1   7 2966.95 320.139  16
 -11  -1   8 2114.29 304.963  19
  11  -1   8 2270.67 306.677  16
  11   1   8 2264.79 300.120  16
  11   1   9 7.71825 173.747  16
  11  -1   9-203.622 162.580  16
 -11  -1   9 81.4825 190.784  19
  11  -1  10 1475.55 261.462  16
 -11  -1  10 1485.76 269.315  19
  11   1  10 989.919 217.033  16
  11  -1  11 409.004 189.796  16
  11   1  11 153.782 169.514  16
  11   1  12 5489.79 381.680  11
  11   1  12 4900.22 385.127  16
  11   1  13 196.345 153.198  16
  11  -1  13-103.200 139.889  16
  11   1  13-71.5064 135.644  11
  11   1  14 2174.70 243.134  11
  11  -1  14 2589.19 261.396  16
  11  -1  14 2412.11 258.087  11
  11   1  15 109.171 121.731  11
  11  -1  15 201.748 115.265  11
  11  -1  16 7.59261 97.7678  11
 -12   1   0 311.786 233.174   8
 -12  -1   0 82.8628 207.109   8
 -12  -1   0 418.638 226.207  19
 -12   1   1 1432.24 284.721   8
 -12  -1   1 1440.91 273.821   8
 -12  -1  -1 1367.40 271.694   8
 -12   1  -1 1755.28 305.248   8
 -12  -1  -1 1235.55 259.680  19
 -12  -1   1 1122.39 257.971  19
 -12  -1  -2 563.357 252.269   8
 -12   1   2-156.649 211.193   8
 -12  -1   2 15.3704 206.138  19
 -12   1  -2 353.098 221.606   8
 -12  -1   2 102.694 186.903   8
 -12   1   3 3520.84 398.131   8
 -12  -1   3 3775.26 407.688  19
 -12   1  -3 2896.04 345.795   8
 -12  -1   3 3519.78 395.962   8
 -12  -1  -3 3567.47 406.932   8
 -12  -1   4 2314.01 334.725  19
 -12   1  -4 1985.75 330.520   8
 -12  -1   4 2298.64 311.242   8
  12  -1   4 2218.15 285.620  16
 -12  -1  -4 2475.15 345.717   8
 -12   1   4 2548.71 332.955   8
 -12   1  -5 2718.11 329.010   8
 -12  -1   5 3757.22 392.268  19
  12  -1   5 3210.41 341.067  16
 -12  -1  -5 2942.17 363.589   8
  12   1   6 4555.65 372.494  16
 -12  -1   6 3662.58 374.661  19
  12  -1   6 3899.02 362.551  16
 -12  -1  -6 3602.27 367.963   8
 -12   1  -6 3309.48 359.784   8
  12   1   7 932.948 218.523  16
 -12   1  -7 203.625 183.780   8
  12  -1   7 950.000 228.898  16
 -12  -1   7 741.839 234.097  19
 -12  -1   8 1640.45 279.682  19
  12   1   8 1219.97 228.074  16
  12  -1   8 1166.84 233.867  16
 -12  -1   9 3930.29 378.813  19
  12   1   9 4355.75 368.614  16
  12  -1   9 4544.30 379.884  16
  12  -1  10-40.9452 153.214  16
  12   1  10 197.989 171.863  16
 -12  -1  10 184.617 185.973  19
 -12   1  11 2745.04 300.563  19
  12   1  11 2362.36 269.751  16
  12  -1  11 2460.70 276.569  16
  12   1  12 125.437 142.034  16
  12  -1  12 343.763 149.096  16
  12  -1  13-114.820 138.757  16
  12   1  13 75.6646 114.444  11
  12  -1  13 248.786 140.393  11
  12  -1  14 601.636 153.817  11
 -13   1   0-177.514 160.574  19
 -13  -1   0 121.924 191.282   8
 -13  -1   0 111.294 182.167  19
 -13   1   0 139.042 211.340   8
 -13  -1  -1 657.148 212.831  19
 -13   1   1 257.237 180.660  19
 -13  -1  -1 621.969 248.314   8
 -13  -1   1 391.407 201.718  19
 -13  -1   1 834.757 254.319   8
 -13   1   1 499.748 229.475   8
 -13   1  -1 322.959 203.704   8
 -13   1  -2 8587.83 572.773   8
 -13  -1  -2 8271.45 548.031   8
 -13  -1   2 9021.60 556.373  19
 -13   1   2 8150.01 546.161  19
 -13   1   2 8376.48 583.173   8
 -13  -1   2 8901.03 580.466   8
 -13   1  -3 2314.15 324.443   8
 -13   1   3 2696.93 339.143   8
 -13  -1   3 2178.52 302.400  19
 -13  -1  -3 2609.29 345.922   8
 -13  -1   3 2388.00 307.784   8
 -13   1  -4 4052.60 402.899   8
 -13  -1   4 4230.75 396.709   8
 -13  -1  -4 4101.10 401.875   8
 -13  -1   4 4719.64 426.828  19
  13  -1   4 4288.53 351.285  16
 -13   1   4 3932.74 386.781   8
 -13  -1  -5 704.296 189.649   8
  13  -1   5 1246.42 224.954  16
 -13   1  -5 908.870 229.993   8
 -13  -1   5 1068.19 248.234  19
  13  -1   6 1022.14 201.541  16
 -13   1  -6 299.375 182.972   8
 -13  -1   6 639.640 216.856  19
 -13  -1  -6 466.129 190.058   8
  13  -1   7 319.105 168.536  16
 -13   1   7-184.971 177.172  19
 -13   1  -7 7.10237 148.099   8
 -13  -1   7 335.554 195.814  19
 -13  -1   8 6092.91 436.703  19
 -13   1   8 6096.62 441.783  19
  13   1   8 5666.09 376.315  16
  13  -1   8 6021.14 404.056  16
  13   1   9 102.708 128.884  16
  13  -1   9-98.9143 148.694  16
 -13  -1   9-106.866 164.956  19
 -13   1   9 124.962 150.496  19
  13   1  10-24.8801 119.398  16
 -13  -1  10 393.706 166.798  19
 -13   1  10 311.345 173.657  19
 -13   1  11 946.323 196.484  19
  13  -1  11 1131.69 178.364  16
  13  -1  12 2407.12 229.443  16
 -14  -1   0 1597.38 253.085  19
 -14  -1   0 1071.88 235.041   8
 -14   1   0 1524.00 270.554   8
 -14  -1   1 8280.19 492.229  19
 -14  -1   1 7937.86 504.774   8
 -14   1   1 8609.56 539.025   8
 -14  -1  -1 8957.15 545.486   8
 -14   1  -1 8564.84 538.237   8
 -14   1   1 8073.37 503.907  19
 -14   1   2 471.603 195.054  19
 -14  -1   2 287.797 158.188  19
 -14  -1  -2 209.591 184.198   8
 -14   1   2 450.499 208.823   8
 -14   1  -2 433.357 195.695   8
 -14  -1   3 773.899 218.522  19
 -14   1   3 449.875 199.417  19
 -14  -1  -3 526.010 197.115   8
 -14   1   3 642.195 206.626   8
 -14   1  -3 161.304 181.340   8
 -14   1   4 230.819 168.640  19
 -14  -1  -4 14.2458 168.259   8
 -14  -1   4-284.978 180.736  19
 -14   1  -4-300.772 194.056   8
 -14   1   4-195.491 182.204   8
 -14  -1   5 3634.37 342.809  19
 -14   1   5 3401.66 328.936  19
 -14   1  -5 3546.37 332.098   8
  14  -1   6 10.7414 115.622  16
 -14   1   6 54.6079 139.994  19
 -14  -1   6-86.7071 144.097  19
 -14   1  -6-96.9468 144.316   8
 -14   1   7 325.027 162.480  19
  14  -1   7 286.148 127.823  16
 -14  -1   7 270.838 162.375  19
 -14   1   8 136.366 140.448  19
 -14  -1   8-161.260 144.938  19
  14  -1   8 41.6862 116.156  16
  14  -1   9 2772.55 236.151  16
 -14   1   9 2831.98 258.756  19
 -15  -1   0 3.04127 125.792  19
 -15   1   0 154.548 145.861   8
 -15   1   1 209.615 136.395  19
 -15   1  -1-234.862 166.571   8
 -15  -1   1-2.71285 138.698  19
 -15   1   1 500.096 181.604   8
 -15   1   2 5227.33 350.165  19
 -15   1  -2 4868.90 354.398   8
 -15  -1   2 5051.25 352.884  19
 -15   1   2 4872.43 349.807   8
 -15  -1   3 126.533 136.133  19
 -15   1  -3-30.5192 141.918   8
 -15   1   3 122.600 141.256  19
 -15  -1   4 955.569 181.619  19
   0  -2   0 219578. 3112.78   3
   0  -2   1 87.5643 62.9901   3
   0   2  -1 83.6396 67.2036   3
   0   2  -2 7869.84 384.378   3
   0  -2   2 7949.47 385.805   3
   0   2  -3-84.5778 84.7420   3
   0   2  -4 152474. 2726.95   3
   0   2  -5 274.852 158.482   3
   0   2   5 67.7285 87.4298   2
   0   2   5 106.105 93.6048  20
   0   2   6 4713.19 370.166  20
   0  -2  -6 5492.87 216.977  21
   0   2   6 4983.93 363.010   2
   0  -2  -7 33.9561 52.3523  21
   0   2   7 195.243 113.585   2
   0  -2  -8 5819.49 245.883  21
   0   2   8 5923.13 274.886   4
   0   2   9-36.3045 72.2273   4
   0   2  10 141925. 2236.29   4
   0   2  11 5.86556 96.7010   4
   0   2  12 22149.3 708.996   4
   0   2  13 37.2699 125.625   4
   0   2  14 26696.6 865.992   4
   0   2  15-68.7882 140.079   4
   0   2  16 29950.2 958.804  11
   0   2  16 29529.4 960.585  10
   0  -2  16 32758.9 1029.25  12
   0   2  16 32718.8 1054.57   5
   0   2  16 29102.7 953.319  12
   0  -2  16 30472.2 1009.90  13
   0  -2  17 451.829 196.097  13
   0   2  17-146.285 176.388  11
   0   2  17 127.860 210.458   5
   0   2  17 193.445 157.065  10
   0   2  17 102.226 173.405  12
   0  -2  18 252.016 186.918  13
   0   2  18-190.877 198.803   5
   0   2  18 322.147 168.856  10
   0   2  18-318.241 184.861  12
   0   2  18-241.931 195.471  11
   0   2  19 68.8985 167.904  13
   0   2  19-74.5302 158.632  10
   0  -2  19 27.7405 206.125  13
   0   2  19-92.9783 167.770  11
   0   2  19 130.765 181.457  12
   0  -2  20 4304.12 406.172  13
   0   2  20 4483.40 400.197  13
   0   2  21-81.7761 146.930  13
   0  -2  21-123.339 169.369  13
   0   2  22 1845.50 236.348  13
   0   2  23 111.861 128.909  13
   1  -2   0 5.75353 34.9403   3
  -1  -2   0 75.0334 107.830   3
  -1  -2   1 242488. 3619.77   3
  -1   2  -1 239959. 3248.76   3
  -1  -2   2 5192.72 356.036   3
  -1   2  -2 5079.35 280.005   3
   1   2  -2 4875.84 340.096   3
   1   2  -3 995925. 12995.2   3
  -1   2   4 868594. 10927.2  20
  -1   2  -4 858334. 11548.1  20
   1   2  -4 890597. 11628.4   3
   1   2   5 639.543 114.452   2
  -1   2   5 812.244 129.465  20
   1  -2  -5 554.567 76.8959  21
  -1   2   5 763.053 170.291   2
  -1   2   6 1383.73 125.585   4
   1  -2  -6 1253.89 113.199  21
   1   2   6 1376.62 125.243   4
   1   2   7 73973.4 1236.72   4
  -1   2   7 74784.2 1243.08   4
   1  -2  -7 74399.3 1215.77  21
   1  -2  -8 45319.4 865.906  21
   1   2   8 43226.0 882.970   4
  -1   2   8 45724.7 902.136   4
   1  -2  -9 61094.5 1114.87  21
   1   2   9 62957.1 1171.85   4
  -1   2   9 63598.3 1180.62   4
   1  -2 -10 1983.39 164.838  21
  -1   2  10 1655.09 172.002   4
   1   2  10 1897.86 188.539   4
   1   2  11 4697.77 291.529   4
  -1   2  11 4873.53 293.482   4
   1   2  12-67.9531 114.027   4
  -1   2  12 52.5629 106.110   4
   1   2  13 47382.6 1158.61   4
  -1   2  13 48026.9 1168.60   4
  -1   2  14 760.137 174.393   4
   1   2  14 539.142 175.430   4
   1   2  15 158.762 128.679   4
  -1   2  15 216.152 134.968   4
  -1   2  16 4825.12 384.295  11
   1  -2  16 4546.55 393.698  13
  -1  -2  16 4095.76 381.795  13
  -1   2  16 4218.31 362.054  10
   1   2  16 4138.64 361.887  12
   1   2  16 4714.68 386.305  11
  -1   2  16 4580.18 407.542   5
   1  -2  16 4864.71 405.937  12
   1   2  16 4495.69 387.213   5
   1   2  16 4305.43 371.251  10
  -1   2  17 6554.22 451.800  12
  -1  -2  17 6921.11 494.152  13
   1   2  17 7284.53 489.070   5
  -1   2  17 7556.72 520.857   5
   1   2  17 7127.99 473.061  10
  -1   2  17 6634.27 448.719  11
  -1   2  17 7200.95 460.203  10
   1   2  17 6786.05 460.004  11
   1  -2  17 7049.79 483.731  12
   1   2  17 7286.43 487.924  12
   1  -2  17 6271.01 473.151  13
   1  -2  18 996.031 241.640  13
  -1  -2  18 1185.42 262.411  13
  -1   2  18 574.317 204.327  10
   1   2  18 964.910 240.452   5
   1   2  18 822.033 211.730  10
   1  -2  18 653.346 210.313  12
   1   2  18 1128.07 221.830  11
   1   2  18 662.606 184.122  12
  -1   2  18 911.108 206.320  12
  -1   2  18 1115.11 223.565  11
  -1   2  19 1467.24 276.059  13
   1   2  19 960.772 239.375  11
  -1  -2  19 1611.69 271.060  13
   1   2  19 1228.52 262.751  13
   1   2  19 930.546 202.234  12
   1   2  19 1375.42 230.686  10
   1  -2  19 1368.56 270.709  13
   1   2  20 597.323 224.046  13
   1  -2  20 187.965 185.180  13
   1   2  20 219.446 149.456  11
  -1  -2  20 238.942 187.779  13
  -1   2  20 538.893 219.127  13
   1   2  20 125.109 162.258  12
  -1   2  21 899.732 218.507  13
   1   2  21 1180.96 229.482  13
   1   2  21 989.014 193.282  11
   1   2  22 384.758 156.109  13
  -1   2  22 352.815 157.725  13
  -1   2  23 3025.51 258.048  13
   1   2  23 2639.33 244.841  13
  -2  -2   0 399020. 5673.83   3
  -2   2   0 390080. 5109.81  20
  -2   2  -1 209789. 3086.60  20
  -2   2  -1 210914. 2802.59   3
  -2  -2   1 212022. 3442.67   3
  -2  -2   2 187188. 3181.11   3
  -2   2  -2 188037. 2953.10  20
   2  -2  -2 185796. 2483.16   3
  -2   2  -3 165181. 2811.04  20
  -2  -2   3 162588. 2975.07   3
  -2   2  -4 101989. 2144.17  20
   2  -2  -4 105458. 1534.18  21
   2  -2  -5 349584. 4526.64  21
   2   2   6 119843. 1766.24   4
  -2   2   6 120310. 1775.31   4
   2  -2  -6 118241. 1768.89  21
   2   2   7 39371.9 789.218   4
  -2   2   7 40341.4 795.822   4
   2  -2  -7 39650.3 792.987  21
  -2   2   8 7235.24 310.712   4
   2  -2  -8 7004.29 301.318  21
   2   2   8 7068.61 306.004   4
  -2   2   9 4173.72 247.684   4
   2  -2  -9 3691.07 231.569  21
   2   2   9 4043.06 244.558   4
   2  -2 -10 37445.2 844.799  21
  -2   2  10 37358.5 876.640   4
   2   2  10 36987.0 869.129   4
   2  -2 -11 528.691 115.110  21
  -2   2  11 572.226 127.907   4
   2   2  11 564.566 136.896   4
  -2   2  12 11041.8 491.634   4
   2   2  12 11399.7 492.856   4
   2  -2 -12 10881.5 450.205  21
  -2   2  13 1029.47 177.189   4
   2   2  13 1084.46 182.607   4
   2   2  14 17091.2 678.794   4
  -2   2  14 17250.9 688.916   4
   2   2  15 392.354 156.364   4
  -2   2  15 151.315 162.424   4
  -2  -2  16 10399.4 582.983  13
   2  -2  16 9936.68 564.713  13
   2   2  16 9989.57 553.489  12
  -2   2  16 9805.29 523.644  11
   2   2  16 10716.4 567.074  10
  -2   2  16 10916.3 613.219   5
  -2   2  16 10061.9 541.896  10
   2  -2  16 10379.8 570.937  12
   2   2  16 10831.3 566.174  11
   2  -2  17-262.742 192.133  13
   2   2  17-162.414 154.637  10
   2  -2  17 135.140 174.809  12
   2   2  17 229.762 189.906  12
  -2   2  17-384.859 228.282   5
  -2   2  17-148.162 176.269  10
   2   2  17-36.7128 159.961  11
  -2  -2  17 164.123 185.130  13
   2   2  18 128.823 161.401  11
  -2  -2  18 41.3556 170.028  13
   2  -2  18-165.276 194.746  13
   2   2  18-87.9224 163.449  10
   2   2  18-263.825 186.455  12
  -2   2  18 20.7872 154.418  10
   2  -2  18-223.919 180.442  12
  -2   2  19-36.1777 171.037  13
   2   2  19 594.378 238.920  13
   2   2  19 86.4689 192.521  12
   2  -2  19 77.0644 162.264  13
  -2  -2  19-12.4991 177.024  13
   2   2  19 169.694 165.156  11
   2   2  19 11.5632 147.201  10
   2  -2  19 36.0635 172.384  12
  -2   2  20 3823.99 369.060  13
  -2  -2  20 3945.24 376.991  13
   2   2  20 3995.79 364.964  13
   2   2  20 4322.98 357.286  11
   2  -2  20 4440.72 385.074  13
   2   2  20 4147.66 355.988  12
  -2   2  21 3285.47 316.917  13
   2   2  21 3900.77 328.868  13
   2   2  21 3331.76 291.932  11
   2   2  21 3548.73 314.560  12
  -2   2  22 950.413 187.278  13
   2   2  22 1140.84 201.997  13
  -3  -2   0 88.3591 49.1195   1
  -3  -2   0 10.0286 122.602   3
  -3  -2   1 8113.24 526.402   3
  -3  -2   1 8081.11 249.049   1
   3  -2  -2 58545.1 956.037  21
  -3  -2   2 60676.1 954.321   1
  -3  -2   3 22106.2 469.287   1
   3  -2  -3 22649.7 492.648  21
   3   2  -3 23949.8 885.475   2
  -3  -2   4 46758.5 801.620   1
   3  -2  -4 46914.8 843.515  21
   3   2   5 29833.7 601.554   4
  -3   2   5 30008.3 606.724   4
   3  -2  -5 30428.7 644.495  21
  -3  -2   5 30355.5 590.816   1
   3   2   6 28027.5 597.612   4
  -3   2   6 27584.8 601.072   4
  -3  -2   6 29026.1 568.354   1
   3  -2  -6 25283.4 611.524  21
  -3   2   7 57914.4 1050.86   4
   3  -2  -7 60815.7 1089.44  21
   3   2   7 58849.9 1047.33   4
   3  -2  -8 12699.7 436.940  21
   3   2   8 13709.8 430.890   4
  -3   2   8 13260.4 428.129   4
  -3   2   9 22684.0 616.618   4
   3  -2  -9 23031.3 632.988  21
   3   2   9 23163.3 618.904   4
   3  -2 -10 9133.09 402.464  21
   3   2  10 9375.53 392.888   4
  -3   2  10 9385.52 402.240   4
   3  -2 -11 543.544 128.297  21
  -3   2  11 672.423 139.497   4
   3   2  11 604.992 134.982   4
   3  -2 -12 2164.25 216.144  21
   3   2  12 1811.46 204.298   4
  -3   2  12 1736.58 212.581   4
   3   2  13 35690.2 965.848   4
   3  -2 -13 34933.0 936.787  21
  -3   2  13 34445.1 963.754   4
  -3   2  14-4.78344 118.246   4
   3   2  14 170.777 129.072   4
  -3   2  15 3134.32 328.474   5
   3   2  15 2479.37 282.223   4
  -3   2  15 2513.84 289.772   4
   3  -2  15 2656.58 280.708  15
   3  -2  15 2698.19 293.695  12
   3   2  15 3245.65 301.879  11
  -3  -2  16 118.698 177.418  13
   3  -2  16 227.956 183.765  13
  -3   2  16 322.719 174.405  10
   3  -2  16 102.450 172.472  12
   3   2  16 203.673 154.659  11
  -3   2  16 188.093 196.980   5
   3  -2  16 219.209 172.056  15
  -3  -2  17 3193.65 345.713  13
   3   2  17 2830.66 315.902  12
   3  -2  17 3682.62 370.122  12
  -3   2  17 3162.75 337.059  10
   3   2  17 3033.74 320.976  10
   3  -2  17 3186.27 348.822  13
   3   2  17 3178.55 333.117  11
  -3  -2  18 76.6654 173.713  13
   3  -2  18 267.737 191.660  13
   3  -2  18 286.990 165.129  12
  -3   2  18-85.3443 182.456  13
   3   2  18 286.491 196.082  11
   3   2  18-17.2258 153.105  10
   3   2  18-57.3309 177.259  13
   3   2  18-154.357 163.753  12
  -3   2  19 4698.12 391.236  13
   3   2  19 4972.44 413.302  13
   3   2  19 5677.92 409.300  11
  -3  -2  19 5153.00 408.850  13
   3   2  19 5316.80 400.413  10
   3   2  19 5002.59 411.657  12
   3  -2  19 4929.46 409.509  12
   3  -2  19 4707.62 406.292  13
  -3   2  20 534.513 184.040  13
   3   2  20 476.890 190.830  12
   3   2  20 248.385 147.574  11
   3   2  20 285.402 166.836  10
   3   2  20 457.996 176.814  13
  -3   2  21 18.2146 141.887  13
   3   2  21 337.014 167.085  13
   3   2  21 124.873 160.347  12
   3   2  21 286.775 163.635  11
  -3   2  22 777.690 168.319  13
   3   2  22 609.040 159.494  13
   3   2  22 817.606 157.368  12
   3   2  22 1021.65 176.149  11
   4   2   0 210781. 3261.08   2
  -4  -2   0 214964. 2811.05   1
  -4   2   1 146998. 2020.24   1
   4   2  -1 150814. 2596.34   2
   4  -2  -1 145077. 1979.86  21
  -4  -2   1 139377. 2009.18   1
  -4  -2  -1 133825. 2006.04   1
  -4   2  -1 141718. 1970.09   1
  -4  -2   2 673.143 83.8565   1
   4   2  -2 559.552 152.925   2
   4  -2  -2 772.777 93.1857  21
  -4  -2  -2 749.615 95.3589   1
  -4  -2   3 31748.1 647.358   1
   4  -2  -3 32117.8 658.226  21
   4  -2  -4 15525.5 430.041  21
  -4  -2   4 15620.1 425.263   1
   4  -2  -5 30421.6 681.094  21
  -4  -2   5 31528.6 651.400   1
   4  -2  -6 69158.3 1219.18  21
  -4  -2   6 68072.9 1151.21   1
  -4  -2   7 1782.32 142.967   1
   4  -2  -7 1608.04 159.767  21
   4  -2  -8 268.017 96.9684  21
   4  -2  -9 9152.56 402.731  21
   4  -2 -10 27613.9 770.457  21
   4  -2 -11 7736.20 399.788  21
   4  -2 -12 8868.79 449.976  21
   4   2 -13 368.910 129.529  21
   4  -2 -13 465.721 143.671  21
   4   2 -14 2366.66 253.488  21
   4  -2 -14 2355.76 246.978  21
   4  -2  15 5815.15 401.438  11
   4   2  15 6299.70 442.103  11
   4  -2  15 5734.45 421.693  15
  -4   2  15 5713.17 446.758   5
   4  -2  15 6170.75 437.929  12
   4   2  16 5722.85 426.334  11
   4  -2  16 5555.94 420.167  12
   4  -2  16 5065.32 406.042  15
   4   2  17 424.894 205.665  11
   4  -2  17 429.089 210.181  12
   4   2  18-225.406 165.763  13
   4   2  18-5.75650 180.081  12
   4   2  18-122.596 168.233  11
   4  -2  18 168.624 164.596  12
   4   2  18 51.4531 177.308  10
   4   2  19 768.615 205.944  13
   4  -2  19 941.432 209.182  12
   4   2  19 1163.62 228.933  10
   4   2  19 875.203 230.090  12
   4   2  19 923.050 208.814  11
   4   2  20 3208.40 308.354  13
   4   2  20 3280.33 323.007  12
   4   2  20 4348.69 335.141  10
   4  -2  20 3409.31 314.482  12
   4   2  20 3922.63 331.794  11
   4   2  21 1293.94 205.958  12
   4   2  21 1069.88 184.805  11
   4   2  22 455.879 128.649  11
   4   2  22 718.506 149.950  12
  -5   2   0-65.2760 52.8340   1
  -5  -2   0-2.17783 59.8825   1
  -5   2   1 97080.1 1470.80   1
  -5  -2   1 93006.4 1460.58   1
   5  -2  -1 89001.8 1386.64  21
  -5   2  -1 90516.6 1408.82   1
  -5  -2  -1 85707.6 1436.99   1
  -5   2   2 37326.7 775.097   1
   5  -2  -2 37113.3 738.396  21
  -5  -2  -2 35004.1 748.012   1
   5  -2  -3 19310.1 506.140  21
  -5  -2   3 20509.9 534.693   1
  -5  -2  -3 19383.5 501.629   1
  -5  -2   4 592.712 100.847   1
   5  -2  -4 649.869 110.725  21
  -5  -2  -4 584.197 102.766   1
  -5  -2   5 50250.8 963.310   1
   5  -2  -5 52249.0 989.837  21
   5  -2  -6 28485.6 704.296  21
  -5  -2   6 28773.6 678.544   1
  -5  -2  -6 26150.2 631.477   1
   5  -2  -7 35345.6 832.987  21
  -5  -2   7 34198.4 769.667   1
   5  -2  -8 98.5126 102.070  21
   5  -2  -9 34775.6 889.511  21
   5  -2 -10 909.955 168.944  21
   5  -2 -11 10719.6 494.613  21
   5  -2 -12 20074.7 716.722  21
   5   2 -13 8070.74 450.694  21
   5  -2 -13 7867.08 452.092  21
   5   2 -14 7773.05 465.433  21
   5  -2 -14 7855.68 465.257  21
   5  -2  14 8572.96 484.665  15
   5   2  14 8365.46 487.836  11
   5   2  15 4129.50 365.933  11
   5  -2  15 3750.45 340.248  11
   5  -2  15 3963.65 363.855  12
   5  -2  15 3556.37 343.313  15
   5  -2  16 225.706 204.023  12
   5   2  16 10.3559 155.939  11
   5  -2  16-56.5309 158.153  11
   5  -2  16 350.985 203.693  15
   5  -2  17 7133.16 480.356  12
   5  -2  17 6690.14 448.495  15
   5   2  17 6948.42 473.672  11
   5  -2  17 6746.47 451.402  11
   5   2  18 540.079 204.698  12
   5  -2  18 630.580 187.044  11
   5  -2  18 872.580 215.348  12
   5   2  18 988.277 226.878  10
   5   2  18 577.658 189.315  11
   5   2  19 6687.22 444.974  11
   5   2  19 6911.78 431.474  10
   5  -2  19 7326.13 456.916  12
   5   2  19 6666.48 447.269  12
   5   2  20 125.279 126.190  10
   5   2  20-67.3507 144.500  12
   5  -2  20 242.883 145.456  12
   5   2  20 259.534 162.837  11
   5   2  21 160.483 117.773  11
   5   2  21 234.528 154.791  12
  -6  -2   0 41280.7 884.655   1
  -6   2   0 43666.7 872.089   1
  -6  -2  -1 463.568 98.1839   1
  -6  -2   1 429.304 103.729   1
  -6   2  -1 498.830 96.1906   1
  -6   2   1 607.474 117.652   1
  -6  -2  -2 13436.7 445.459   1
  -6   2   2 13563.1 445.119   1
   6  -2  -2 12648.1 404.279  21
  -6  -2   2 14496.4 474.087   1
  -6  -2  -3 14392.4 458.438   1
  -6  -2   3 13926.0 463.138   1
  -6   2   3 14895.2 492.030   1
   6  -2  -3 14139.0 442.360  21
  -6  -2  -4 8209.37 344.820   1
   6  -2  -4 8314.53 344.916  21
  -6  -2   4 8097.84 352.223   1
   6  -2  -5 4203.24 260.595  21
  -6  -2   5 4710.63 277.484   1
  -6  -2  -5 4555.48 255.681   1
  -6  -2   6 80452.6 1460.70   1
   6  -2  -6 83933.0 1494.65  21
   6  -2  -7 12402.5 485.869  21
  -6  -2   7 11888.8 448.322   1
   6  -2  -8 11222.3 480.958  21
  -6  -2   8 11798.0 461.021   1
   6  -2  -9 465.329 145.615  21
   6  -2 -10 22407.7 740.052  21
   6  -2 -11-21.3065 115.033  21
   6  -2 -12 6014.38 412.977  21
   6   2 -12 5449.41 383.333  21
   6   2 -13 941.735 183.975  21
   6   2  13 1578.18 252.838  11
   6  -2 -13 1200.63 219.226  21
   6  -2  13 1127.80 218.105  15
   6   2  14 570.501 189.613  11
   6  -2  14 639.709 202.723  15
   6  -2  15 1935.49 272.441  15
   6  -2  15 1879.86 265.500  11
   6   2  15 2303.26 303.614  11
   6   2  16 11705.1 591.919  11
   6  -2  16 11154.9 573.777  12
   6  -2  16 11312.8 582.146  11
   6  -2  16 10919.2 562.888  15
   6  -2  17 178.185 174.621  12
   6  -2  17 49.4171 150.693  11
   6  -2  17 344.417 185.546  15
   6   2  17 76.4933 188.013  11
   6  -2  18 348.824 170.595  12
   6   2  18 195.109 169.925  11
   6  -2  18 368.967 166.331  11
   6   2  18 332.828 196.650  12
   6   2  19 724.059 195.048  10
   6   2  19 398.443 180.252  12
   6  -2  19 420.587 158.983  12
   6  -2  19 428.499 162.531  11
   6   2  19 670.088 200.996  11
   6  -2  20 3506.98 283.989  12
   6   2  20 4099.16 321.309  11
   6   2  20 3941.68 293.882  10
   6   2  20 4461.48 337.070  12
   6   2  21 318.525 127.991  12
   6   2  21 176.101 116.366  11
  -7   2   0 67.1317 78.2665   1
  -7  -2   0 4.23620 73.9238   1
  -7  -2  -1 11903.1 455.638   1
  -7   2   1 12255.8 459.914   1
  -7  -2   1 12141.1 461.718   1
  -7   2  -1 11852.4 429.374   1
  -7  -2   2 386.727 105.570   1
  -7  -2  -2 107.368 110.610   1
  -7   2   2 68.8610 85.5213   1
  -7   2   3 68538.3 1325.31   1
  -7  -2   3 66121.7 1287.74   1
  -7  -2   4 1052.11 157.906   1
   7  -2  -4 982.386 146.518  21
  -7  -2  -4 1022.69 152.820   1
  -7  -2  -5 2560.18 215.810   1
   7  -2  -5 2184.58 206.266  21
  -7  -2   5 2511.62 225.172   1
  -7  -2   6 720.811 140.371   1
   7  -2  -6 727.523 148.721  21
   7  -2  -7 33976.8 898.609  21
  -7  -2   7 32523.0 857.997   1
   7  -2  -8 2745.11 255.092  21
  -7  -2   8 3027.18 258.221   1
   7  -2  -9 24805.1 805.127  21
   7  -2 -10 180.424 151.463  21
   7  -2 -11 4138.84 342.236  21
   7   2 -11 3928.61 335.890  21
   7  -2  12 4808.73 379.379  16
   7   2  12 4262.38 361.150  11
   7   2  12 4594.95 388.439  16
   7  -2  12 4481.53 364.170  15
   7  -2  13 12584.5 599.193  15
   7   2  13 12527.6 625.404  16
   7  -2  13 12010.7 582.705  16
   7   2  13 12621.6 616.529  11
   7   2  14 868.262 220.821  11
   7  -2  14 199.586 174.290  15
   7   2  15 3305.24 345.390  11
   7  -2  15 3775.70 355.012  15
   7  -2  16-169.726 153.372  15
   7   2  16-135.099 189.220  11
   7  -2  16 17.5995 150.714  11
   7  -2  17 4823.52 378.112  11
   7   2  17 4708.58 370.606  11
   7   2  18-73.7648 141.080  11
   7  -2  18 313.355 146.959  11
   7   2  19 3552.00 317.281  12
   7   2  19 3673.50 301.830  10
   7  -2  19 3369.54 278.764  11
   7   2  19 3648.77 302.765  11
   7   2  20 4.88513 107.056  10
   7  -2  20 30.9642 105.477  11
   7   2  20 78.9825 115.300  12
   7   2  20 115.213 124.046  11
  -8   2   0 92303.6 1674.76   1
  -8  -2   0 93979.9 1720.44   1
  -8   2   1 2598.32 234.976   1
  -8  -2  -1 3260.84 263.314   1
  -8  -2   1 2561.72 241.247   1
  -8   2   2 24256.9 739.788   1
  -8  -2   2 22023.9 696.026   1
  -8  -2  -2 24340.1 732.263   1
  -8  -2   3 64.1854 107.563   1
  -8  -2  -3 99.8914 91.8834   1
  -8  -2  -4 49671.0 1118.83   1
  -8  -2   4 47894.9 1131.00   1
  -8  -2   5 2698.04 254.781   1
   8  -2  -6 43417.2 1067.72  21
  -8  -2   6 46373.1 1108.83   1
  -8  -2   7 506.775 140.260   1
   8  -2  -7 589.802 161.269  21
  -8  -2   8 1724.90 213.694   1
   8  -2  -8 2002.89 237.904  21
   8  -2  -9 90.1328 126.266  21
   8   2  -9-47.6410 122.970  21
   8   2 -10 17393.6 698.429  21
   8   2  10 17875.1 719.236  16
   8  -2  10 16878.5 695.058  16
   8  -2 -10 17659.1 715.638  21
   8  -2  11 803.458 211.138  15
   8   2  11 603.199 204.118  16
   8  -2  11 1009.29 207.772  16
   8  -2  12 3217.75 324.179  16
   8   2  12 3280.59 329.742  11
   8  -2  12 3218.44 327.530  15
   8   2  12 2771.68 319.273  16
   8   2  13 1449.58 255.704  11
   8   2  13 1486.38 273.108  16
   8  -2  13 1559.53 261.191  16
   8   2  14 1604.63 256.852  11
   8  -2  14 1875.28 273.063  16
   8   2  15 709.775 214.230  11
   8  -2  16 5093.61 382.561  11
   8   2  16 4768.77 372.623  11
   8   2  17 1305.17 212.214  11
   8  -2  17 1325.40 220.714  11
   8   2  18-137.559 140.988  11
   8   2  18 211.627 165.211  12
   8  -2  18 32.4272 135.556  11
   8   2  19 235.822 128.380  11
   8  -2  19 488.122 135.035  11
   8   2  19 624.839 145.469  10
   8   2  19 382.995 143.214  12
  -9  -2   0-4.27903 107.422   1
  -9  -2  -1 10041.0 483.469   1
  -9   2   1 9774.89 482.762   1
  -9  -2   1 9581.46 478.585   1
  -9  -2  -2 1228.70 197.112   1
  -9  -2   2 1239.76 196.973   1
  -9  -2  -3 40160.5 1029.13   1
  -9  -2   3 38832.0 1047.49   1
  -9  -2  -4 2770.84 255.013   1
  -9  -2   4 2443.44 258.159   1
  -9  -2   5 119.457 127.138   1
  -9  -2   6 1558.09 224.314   1
  -9  -2   7 11297.6 545.315   1
   9   2  -7 9254.24 473.915  21
   9  -2  -8 1824.64 269.350  21
  -9  -2   8 1128.71 239.281  19
   9   2  -8 972.697 178.804  21
   9   2   8 1313.56 222.845  16
  -9  -2   8 1285.25 214.276   1
   9  -2   9 10364.5 552.120  16
   9   2   9 8856.78 526.688  16
   9   2  10 2698.76 308.809  16
   9  -2  10 2891.80 327.734  16
   9   2  11 938.149 232.504  16
   9  -2  11 983.346 231.102  16
   9   2  12 6250.21 430.983  11
   9   2  12 6869.78 483.115  16
   9  -2  12 6110.31 453.055  16
   9   2  13 9776.25 532.887  11
   9  -2  13 10466.3 559.435  16
   9   2  14 2103.11 263.638  11
   9  -2  14 2239.38 283.066  16
   9  -2  15 289.632 159.815  16
   9   2  15 499.628 190.379  11
   9  -2  16 1075.35 211.445  11
   9   2  16 792.960 194.813  11
   9   2  17 3806.49 298.759  11
   9  -2  17 3698.03 306.236  11
   9  -2  18 195.723 136.058  11
   9   2  18 163.150 126.293  12
   9   2  18 397.588 132.141  11
 -10  -2   0 44041.9 1162.99   1
 -10  -2  -1 7256.91 439.648   1
 -10  -2   1 7493.48 455.529   1
 -10  -2  -2 1137.06 176.925   1
 -10  -2   2 1571.54 228.446   1
 -10  -2   3 253.278 158.364   1
 -10  -2  -3 88.3613 126.873   1
 -10  -2   4 16681.0 750.907  19
 -10  -2  -4 17637.7 758.502   8
 -10  -2   4 18866.3 726.625   1
 -10  -2   4 17286.5 758.796   8
 -10  -2   5 318.155 205.407  19
 -10  -2  -5 80.9565 165.840   8
 -10  -2   6 11837.4 638.854  19
 -10  -2  -6 10802.2 591.664   8
  10   2   6 10437.8 541.951  16
 -10  -2   7 10050.1 599.162  19
  10   2   7 9568.90 526.085  16
 -10  -2   8 4103.25 395.724  19
  10   2   8 4205.91 378.887  16
  10  -2   8 3356.48 359.687  16
 -10  -2   9 272.385 218.609  19
  10   2   9-271.498 178.866  16
  10  -2   9 404.451 212.643  16
  10  -2  10 11482.4 610.556  16
  10   2  10 12062.8 606.559  16
  10   2  11 120.979 186.786  16
  10  -2  11 444.685 216.776  16
  10   2  12 2029.00 253.075  11
  10  -2  12 2312.68 300.339  16
  10   2  12 1889.14 270.576  16
  10   2  13 886.624 195.590  11
  10  -2  13 789.497 196.796  16
  10   2  14 3599.74 300.714  11
  10  -2  14 3941.16 333.829  16
  10   2  15 173.928 149.690  11
  10  -2  15-17.7044 140.451  11
  10  -2  15-52.0792 129.887  16
  10  -2  16 3184.78 279.914  11
  10   2  16 2981.03 262.992  11
  10   2  17 46.1316 103.691  11
  10  -2  17 213.370 115.242  11
 -11  -2   0-218.368 179.987  19
 -11  -2   0-125.879 185.686   8
 -11  -2  -1 6753.62 478.651  19
 -11  -2   1 6974.06 517.618   8
 -11  -2   1 7720.41 520.018  19
 -11  -2  -1 7141.43 522.539   8
 -11  -2   2 537.753 250.571  19
 -11  -2  -2 285.505 183.040  19
 -11  -2   2 331.254 219.641   8
 -11  -2  -2 532.666 227.016   8
 -11  -2   3 31248.7 1069.87  19
 -11  -2   3 32590.6 1114.71   8
 -11  -2  -3 31001.6 1083.14   8
 -11  -2   4 429.451 225.855  19
 -11  -2   4 634.754 234.833   8
 -11  -2  -4 831.229 221.173   8
 -11  -2   5 2150.52 313.535  19
 -11  -2  -5 2630.36 327.166   8
 -11  -2   6 740.447 236.179  19
 -11  -2  -6 344.842 199.566   8
  11   2   7 15570.3 676.797  16
  11  -2   7 16017.6 715.757  16
 -11  -2   7 17907.7 799.323  19
 -11  -2   8 363.330 213.010  19
  11   2   8 529.217 203.030  16
  11  -2   8 715.234 229.810  16
  11   2   9 3202.66 331.051  16
 -11  -2   9 2797.38 329.603  19
  11  -2   9 2572.10 305.612  16
  11  -2  10 203.618 189.268  16
  11   2  10 218.078 177.395  16
  11   2  11 295.883 180.208  16
  11  -2  11 162.808 167.630  16
  11  -2  12 127.095 162.385  16
  11  -2  13 4739.30 361.626  16
  11  -2  14-6.90083 133.270  16
  11  -2  15-157.094 126.851  16
  11  -2  15 35.8080 123.153  11
  11   2  15 96.5496 108.973  11
 -12  -2   0 9797.99 583.996  19
 -12  -2   0 9725.26 618.127   8
 -12  -2   1 650.639 229.012  19
 -12  -2  -1 740.919 202.251  19
 -12  -2   1 611.912 238.027   8
 -12  -2  -1 364.809 216.792   8
 -12  -2   2 4596.63 423.241  19
 -12  -2  -2 4313.37 380.577  19
 -12  -2   2 4573.59 436.253   8
 -12  -2  -2 4234.15 423.297   8
 -12   2   3 150.832 186.195   8
 -12  -2   3 29.0962 175.275  19
 -12  -2   3-356.361 221.310   8
 -12  -2  -3-194.731 208.571   8
 -12   2   4 2894.30 367.371   8
 -12  -2   4 3278.40 383.921  19
 -12  -2   4 3382.47 374.204   8
 -12  -2  -4 3117.82 365.598   8
 -12   2  -5 3780.93 397.103   8
 -12  -2  -5 3709.95 380.630   8
  12  -2   5 4297.05 375.048  16
 -12  -2   5 4600.53 425.187  19
 -12  -2   6 7786.09 519.331  19
  12  -2   6 7273.87 483.607  16
 -12   2  -6 6141.90 473.025   8
 -12  -2  -6 6702.48 482.095   8
 -12   2  -7 3170.80 363.960   8
  12  -2   7 2689.34 317.717  16
 -12  -2   7 2656.61 334.880  19
  12  -2   8 835.669 220.800  16
 -12  -2   8 379.472 214.967  19
  12   2   8 417.664 168.893  16
  12   2   9 31.2085 148.784  16
 -12  -2   9-133.021 185.319  19
  12  -2   9-258.987 181.813  16
  12   2  10 2897.82 301.922  16
  12  -2  10 2939.85 300.542  16
 -12  -2  10 3702.79 338.719  19
  12  -2  11-13.2616 151.729  16
  12  -2  12 1790.40 238.506  16
  12  -2  13 124.840 134.032  16
  12  -2  14 2741.18 235.847  16
  12  -2  14 2363.25 228.787  11
 -13   2   0 144.052 193.729   8
 -13  -2   0 55.8689 199.445  19
 -13  -2   0-40.1279 200.397   8
 -13   2   1 3645.94 408.826   8
 -13  -2   1 3282.92 363.919  19
 -13  -2  -1 2989.14 332.400  19
 -13  -2   1 3322.90 373.433   8
 -13  -2  -1 3533.98 399.868   8
 -13   2  -1 2974.21 389.975   8
 -13   2   2 786.800 246.609   8
 -13  -2   2 658.406 226.229  19
 -13   2  -2 756.822 242.930   8
 -13  -2  -2 488.573 216.367   8
 -13  -2   3 12303.7 651.321  19
  13  -2   3 12552.3 587.925  16
 -13  -2  -3 10627.8 613.699   8
 -13   2   3 11522.1 635.380   8
 -13   2  -3 12051.2 649.027   8
 -13   2  -4 2540.79 328.233   8
 -13  -2   4 2818.86 343.965  19
 -13  -2  -4 2406.28 298.974   8
  13  -2   4 3083.87 319.141  16
 -13   2   4 2988.69 336.217   8
  13  -2   5 709.542 202.181  16
 -13   2  -5 766.815 222.244   8
 -13   2  -6 499.984 183.698   8
 -13  -2   6 479.431 222.747  19
  13  -2   6 428.962 163.690  16
  13  -2   7 4441.51 356.931  16
 -13  -2   7 4472.82 382.281  19
 -13   2  -7 3999.88 358.313   8
 -13  -2   8 1147.35 234.203  19
  13  -2   8 858.979 188.449  16
 -13  -2   9 1770.04 254.464  19
  13  -2   9 1399.19 217.211  16
 -13   2  10 347.009 161.683  19
 -13  -2  10 116.170 129.921  19
  13  -2  10 142.675 132.766  16
 -13   2  11 169.233 130.923  19
  13  -2  11 465.692 141.507  16
 -14  -2   0 3780.09 338.981  19
 -14   2   0 3629.38 347.321   8
 -14   2   1 272.230 181.835  19
 -14  -2   1 342.787 178.970  19
 -14  -2  -1-237.790 167.735  19
 -14   2   1-114.532 179.282   8
 -14   2  -1 363.708 175.922   8
 -14  -2   2 1387.70 242.115  19
 -14   2  -2 1355.17 260.644   8
 -14   2   2 829.350 207.647  19
 -14   2   2 1267.11 231.065   8
 -14   2   3 77.3834 148.639  19
 -14  -2   3 217.103 170.827  19
 -14   2   3 431.182 196.109   8
 -14   2  -3 40.0472 178.278   8
 -14   2   4 2510.81 299.237  19
  14  -2   4 2291.89 247.300  16
 -14  -2   4 2954.18 305.845  19
 -14   2   4 2508.66 278.691   8
 -14   2  -4 1856.29 263.421   8
 -14  -2   5 211.669 174.398  19
 -14   2   5 57.6031 157.391  19
  14  -2   5 164.714 138.456  16
 -14   2  -5 496.703 170.071   8
 -14   2   6 2723.61 300.833  19
 -14  -2   6 3183.02 291.666  19
  14  -2   6 2789.26 265.580  16
 -14   2  -6 2561.74 285.560   8
 -14  -2   7 218.994 155.958  19
 -14   2   7 477.879 176.142  19
  14  -2   7 103.999 129.494  16
 -14   2   8-89.9254 134.694  19
  14  -2   8 207.356 124.825  16
 -14  -2   8-17.1577 126.443  19
 -15   2   0 156.290 147.632   8
 -15   2   1 936.983 193.788   8
 -15   2  -1 955.408 194.073   8
 -15  -2   2 233.556 140.697  19
 -15   2  -2 407.330 150.770   8
 -15   2  -3 2925.71 266.670   8
   0  -3   0-169.945 108.502   3
   0  -3   1 127895. 2240.77   3
   0  -3   2 28.1315 80.7563   3
   0   3  -2-105.354 103.901   3
   0  -3  -3 39302.4 725.524  21
   0   3  -3 41366.0 1152.02   3
   0  -3  -4-28.0736 58.5467  21
   0   3  -4 203.141 139.592   3
   0  -3  -5 87871.2 1364.89  21
   0  -3  -6 24.4864 53.2736  21
   0  -3  -7 16923.5 460.388  21
   0   3   8-4.83371 74.1921   4
   0  -3  -8 50.5342 68.6476  21
   0   3   9 65342.7 1271.70   4
   0  -3  -9 69409.5 1213.19  21
   0   3  10-38.5435 91.9121   4
   0   3  11 9820.15 450.626   4
   0   3  12 942.058 167.643   4
   0   3  13 2928.42 285.797   4
   0   3  14 14.6907 109.814   4
   0   3  15 29411.0 966.540   4
   0  -3  16-172.489 193.239  13
   0   3  16-5.92113 175.990  10
   0   3  16 40.4076 179.878   5
   0   3  16 192.836 177.325  11
   0  -3  17 2476.81 335.725  13
   0   3  17 2719.68 321.928  11
   0   3  17 2286.92 305.264   5
   0   3  17 2269.41 311.095  10
   0  -3  18 551.504 235.044  13
   0   3  18-14.3389 181.026  11
   0   3  18-8.95588 170.450   5
   0   3  18 225.111 177.753  10
   0   3  19 773.879 241.654   5
   0   3  19 466.896 185.445  10
   0   3  19 494.459 180.327  11
   0   3  20 143.064 181.223  13
   0   3  20-118.965 144.541  10
   0   3  21 10348.5 547.498  13
   0   3  21 11256.7 518.433  10
   0   3  22 92.1703 137.289  13
   1  -3   0 121.387 72.0725   3
  -1  -3   0 48.7082 105.880   3
  -1  -3   1 388479. 5639.91   3
   1  -3  -1 385992. 5096.23   3
   1  -3  -2 3036.30 158.076  21
  -1  -3   2 2524.50 289.601   3
   1   3  -2 3126.54 302.934   3
  -1   3  -2 3058.30 249.713   3
  -1  -3   2 3270.08 170.614  21
  -1  -3  -3 1027.99 99.9173  21
   1  -3  -3 958.497 95.7253  21
  -1  -3   3 1046.78 235.146   3
   1   3  -3 969.712 191.578   3
  -1   3  -3 1436.55 198.176   3
   1  -3  -4 36323.5 705.324  21
  -1  -3  -4 37224.9 696.814  21
  -1   3  -4 36446.8 1124.38   3
  -1  -3  -5 4796.44 216.464  21
   1  -3  -5 4997.78 230.176  21
  -1  -3  -6 36670.8 729.487  21
   1  -3  -6 37173.5 742.598  21
  -1  -3  -7 42354.7 826.247  21
   1  -3  -7 44140.6 860.791  21
   1   3   8 8253.35 350.561   4
  -1   3   8 8419.49 356.544   4
   1  -3  -8 8248.58 330.875  21
   1   3   9 29119.2 743.603   4
  -1   3   9 29859.0 754.052   4
   1  -3  -9 29547.3 712.240  21
   1  -3 -10 217.404 99.8918  21
  -1   3  10 306.631 112.411   4
   1   3  10 176.621 90.4089   4
   1  -3 -11 3822.97 249.882  21
   1   3  11 3261.85 262.927   4
  -1   3  11 3367.82 268.029   4
   1   3  12 21364.4 699.330   4
  -1   3  12 20277.9 686.738   4
   1   3  13 1032.13 180.847   4
  -1   3  13 1224.13 202.315   4
  -1   3  14 19639.0 741.113   4
   1   3  14 19282.4 732.879   4
  -1   3  15 559.401 175.625   4
   1   3  15 696.822 186.700   4
  -1  -3  16 1160.53 239.385  13
   1  -3  16 1585.27 272.746  13
  -1   3  16 1533.41 254.901  11
   1   3  16 1888.85 284.329  11
   1  -3  16 1284.14 258.003  12
  -1   3  16 1225.77 237.587  10
   1   3  16 1195.94 232.803  10
   1   3  16 951.995 205.608  12
  -1   3  16 1550.79 266.738   5
   1   3  16 1443.74 262.777   5
  -1  -3  17-245.493 179.080  13
   1  -3  17-228.842 194.734  13
   1   3  17 14.4419 166.344  11
  -1   3  17 202.375 194.244  11
  -1   3  17-164.797 168.407  10
  -1   3  17-81.1383 201.043   5
   1   3  17 191.352 192.985   5
   1   3  17 232.630 169.400  10
   1   3  17 99.9906 178.603  12
  -1  -3  18 8992.78 571.664  13
   1  -3  18 8697.08 552.967  13
   1   3  18 9884.64 556.993  10
   1   3  18 9079.75 520.821  12
  -1   3  18 9414.27 542.794  10
   1   3  18 10204.9 594.778   5
   1   3  18 9140.80 531.761  11
  -1   3  18 8762.92 560.604   5
   1   3  19 26.5077 176.404   5
  -1   3  19-25.1899 165.653  10
   1   3  19 115.969 159.646  11
   1   3  19 25.2067 160.881  10
   1   3  19 60.2620 143.344  12
  -1   3  20 3348.17 346.929  13
   1   3  20 3528.03 340.716  13
   1   3  20 3045.83 310.603  11
  -1   3  20 3008.31 300.226  10
   1   3  20 3275.28 311.504  10
  -1   3  21 372.847 179.183  13
   1   3  21 260.813 168.595  13
   1   3  21 0.14585 130.151  10
  -1   3  22 3623.19 298.885  13
   1   3  22 3805.53 310.466  13
  -2  -3   0 9564.06 295.569  21
  -2  -3   0 9288.31 561.231   3
  -2  -3  -1 260443. 3429.95  21
  -2  -3   1 254777. 4285.46   3
   2  -3  -1 262266. 3411.52  21
  -2   3  -2 21743.2 784.977  20
  -2  -3  -2 23749.9 502.823  21
  -2   3  -2 22902.3 627.246   3
   2  -3  -2 22057.4 495.133  21
  -2   3  -3 21665.6 706.705   3
   2  -3  -3 19240.6 467.443  21
  -2  -3  -3 20434.0 465.689  21
  -2   3  -3 18141.2 766.401  20
   2  -3  -4 11285.8 350.429  21
  -2  -3  -4 11251.3 332.763  21
  -2   3  -4 11169.9 568.749   3
  -2   3  -5 163801. 3043.23   3
  -2  -3  -5 155036. 2225.01  21
   2  -3  -5 162421. 2292.78  21
   2  -3  -6 9969.77 351.380  21
   2  -3  -7 31786.1 723.433  21
  -2   3   8 1118.63 142.544   4
   2  -3  -8 1102.00 135.962  21
   2   3   8 1039.93 140.860   4
   2  -3  -9 12052.4 442.583  21
   2   3   9 12606.5 456.133   4
  -2   3   9 12629.4 461.980   4
   2  -3 -10 444.886 109.981  21
  -2   3  10 421.407 116.839   4
   2   3  10 543.383 127.484   4
   2  -3 -11 35220.5 870.764  21
   2   3  11 33311.2 884.684   4
  -2   3  11 33636.8 891.770   4
  -2   3  12 1665.35 211.043   4
   2   3  12 1317.27 191.022   4
   2  -3 -12 1343.70 174.000  21
  -2   3  13 271.657 132.381   4
   2   3  13 371.560 151.670   4
   2   3  14 918.806 200.009   4
  -2   3  14 349.660 137.955   4
  -2  -3  15 10796.1 588.216  13
   2  -3  15 11553.3 589.650  13
   2   3  15 11824.8 588.840  10
   2   3  15 11763.6 584.676  11
   2  -3  15 12256.8 596.362  12
  -2   3  15 11987.2 625.362   5
   2  -3  15 10873.4 567.950  15
   2   3  15 10680.5 562.636   4
  -2   3  15 11022.5 579.305   4
   2   3  15 10409.7 566.941   5
  -2   3  15 12549.9 597.757  10
   2  -3  16 4153.07 392.081  13
  -2  -3  16 3671.81 356.409  13
   2   3  16 4471.82 387.243   5
   2   3  16 3940.97 357.190  12
   2   3  16 4933.35 397.275  11
  -2   3  16 4423.26 385.887  10
   2   3  16 4730.10 394.185  10
  -2   3  16 4480.00 418.672   5
   2  -3  16 4325.42 379.043  12
  -2  -3  17 7702.14 518.102  13
   2  -3  17 7684.51 521.078  13
   2  -3  17 8535.39 517.886  12
   2   3  17 7757.63 495.476  11
  -2   3  17 7675.00 490.998  10
   2   3  17 7783.14 493.161  10
  -2   3  17 7937.00 536.755   5
   2   3  17 6856.53 466.443  12
   2   3  17 8089.68 518.858   5
  -2  -3  18 173.456 198.359  13
   2  -3  18 764.129 222.789  13
  -2   3  18 294.264 188.452   5
   2   3  18 714.558 206.808  11
   2   3  18 523.485 198.136  12
   2   3  18 860.894 221.045  10
  -2   3  18 833.805 205.827  10
   2   3  19 959.753 223.013  10
  -2   3  19 1203.75 229.999  10
   2   3  19 1048.51 216.416  12
   2   3  19 1446.16 240.489  11
  -2   3  20 1998.96 285.393  13
   2   3  20 1972.05 278.838  13
   2   3  20 2404.17 275.304  11
   2   3  20 2324.69 270.486  12
   2   3  20 2120.89 268.594  10
  -2   3  21 4022.62 332.134  13
   2   3  21 4556.12 356.436  13
   2   3  21 4344.71 332.942  11
   2   3  21 4443.68 320.440  10
   2   3  21 4460.48 328.366  12
  -2   3  22-37.5219 117.217  13
   2   3  22 209.679 135.340  13
   2   3  22 185.880 110.895  10
   3  -3   0-21.0187 48.2284  21
   3  -3  -1 1007.38 102.346  21
  -3  -3  -2 56140.7 973.048  21
  -3   3  -2 59645.9 1430.65  20
   3  -3  -2 57254.2 984.266  21
  -3  -3   2 58375.0 961.100   1
  -3   3  -3 6986.38 487.520  20
   3  -3  -3 7843.23 287.005  21
  -3  -3  -3 7489.74 268.558  21
  -3  -3   3 8026.82 263.395   1
  -3  -3   4 41521.6 744.271   1
   3  -3  -4 39627.8 800.781  21
  -3  -3   5 8785.75 286.869   1
   3  -3  -5 8676.18 325.282  21
   3  -3  -6 41924.5 864.262  21
   3   3   7 31380.6 707.212   4
  -3   3   7 29289.7 702.330   4
   3  -3  -7 30014.2 723.421  21
   3   3   8 126949. 2004.09   4
  -3   3   8 130559. 2025.81   4
   3  -3  -8 127928. 2045.92  21
   3  -3  -9 3769.32 253.215  21
   3   3   9 3331.14 236.529   4
  -3   3   9 3446.06 241.674   4
   3  -3 -10 297.661 119.508  21
   3   3  10 188.573 92.4567   4
  -3   3  10 179.063 106.026   4
   3   3  11 6547.10 363.955   4
  -3   3  11 6704.46 368.986   4
   3  -3 -11 6293.25 356.621  21
   3  -3 -12 49578.8 1152.13  21
   3   3  12 48119.0 1141.82   4
  -3   3  12 48444.7 1150.47   4
   3  -3 -13 9481.03 463.086  21
   3   3  13 9164.73 476.605   4
  -3   3  13 9651.78 497.413   4
   3  -3 -14 11626.7 536.549  21
  -3   3  14 11964.8 576.041   4
   3   3  14 12289.2 581.176   4
  -3  -3  15 358.989 200.753  13
   3  -3  15 369.769 194.247  13
  -3   3  15 62.6381 153.447  10
  -3   3  15 65.4987 156.902   5
   3   3  15-95.1542 167.922  11
   3  -3  15 163.784 165.405  15
   3  -3  15 523.339 192.428  12
  -3  -3  16 1488.77 279.727  13
   3  -3  16 1105.47 260.586  13
  -3   3  16 910.787 197.157  10
   3   3  16 1397.37 262.180  11
  -3   3  16 1485.11 297.604   5
   3  -3  16 1420.45 240.059  12
   3   3  16 1384.37 264.164  10
   3  -3  16 1331.11 255.290  15
   3  -3  17 567.751 209.354  13
   3   3  17 173.447 180.967  12
   3   3  17 274.889 195.008  11
  -3   3  17 391.038 210.218   5
   3  -3  17 382.278 157.699  12
   3   3  17 629.722 240.487  10
  -3   3  17 220.693 181.710  10
  -3  -3  17 102.117 177.450  13
   3  -3  18 13948.5 656.751  12
   3   3  18 14526.8 671.304  11
   3   3  18 14428.2 671.720  10
   3   3  18 14146.6 665.733  12
  -3   3  19 249.642 184.405  13
   3   3  19 694.253 236.860  13
   3   3  19 562.220 172.668  12
   3   3  19 592.549 198.660  10
   3   3  19 591.202 200.956  11
  -3   3  20 1999.63 267.197  13
   3   3  20 1639.04 243.394  13
   3   3  20 1943.53 255.254  12
   3   3  20 2149.79 271.544  11
   3   3  20 2085.81 254.563  10
  -3   3  21 382.152 150.856  13
   3   3  21 525.115 172.232  13
   3   3  21 246.152 127.989  11
   3   3  21 422.038 129.168  10
   3   3  21 364.188 161.870  12
  -3   3  22 1102.56 173.636  13
   3   3  22 944.723 168.720  13
   3   3  22 926.186 153.017  10
   4  -3   0 111506. 1640.63  21
  -4  -3   0 113764. 1698.16   1
  -4  -3   1 142299. 2070.92   1
   4  -3  -1 145245. 2050.42  21
   4  -3  -2 6522.60 268.084  21
  -4  -3   2 6459.29 261.287   1
  -4  -3   3 23006.3 542.142   1
   4  -3  -3 22767.8 557.449  21
  -4  -3   4 4900.69 233.526   1
   4  -3  -4 4530.37 241.631  21
  -4  -3   5 43410.2 850.774   1
   4  -3  -5 44907.5 910.814  21
   4  -3  -6 29.3471 80.9450  21
  -4  -3   6 61.0800 60.1230   1
   4  -3  -7 497.753 106.685  21
   4  -3  -8 5459.07 305.398  21
   4  -3  -9 83776.1 1563.80  21
   4  -3 -10-44.2048 104.026  21
   4  -3 -11 42718.5 1060.93  21
   4  -3 -12 2810.54 266.269  21
   4  -3 -13 2047.72 232.205  21
   4   3  14 268.534 156.817  11
  -4   3  14 557.054 193.081   5
   4  -3 -14 289.434 139.395  21
   4  -3  14 225.100 160.134  15
   4   3  15 33721.1 1024.22  11
  -4   3  15 30753.6 1069.48   5
   4  -3  15 32664.3 1016.98  15
   4   3  16-280.735 187.941  11
  -4   3  16 84.2495 173.895   5
   4  -3  16-9.43532 153.886  15
   4  -3  17 8785.61 524.830  12
   4   3  17 8897.72 525.673  11
   4  -3  17 7841.97 504.293  15
   4   3  17 8711.63 530.146  10
   4   3  18 283.292 189.954  12
   4   3  18 148.338 157.750  10
   4  -3  18-97.1224 177.336  12
   4   3  18 152.157 171.827  11
   4   3  19 4080.45 342.261  13
   4   3  19 4797.43 386.284  12
   4   3  19 4420.54 366.337  11
   4   3  19 4730.99 365.610  10
   4   3  20 117.467 154.002  13
   4   3  20 23.9119 138.523  12
   4   3  20 188.805 152.009  10
   4   3  20 246.677 160.082  11
   4   3  21 3897.94 293.570  10
   4   3  21 3543.99 289.971  12
   4   3  21 3412.80 277.287  11
   4   3  22 14.7201 104.775  11
  -5  -3   0 96.6332 76.3700   1
  -5  -3   1 41242.3 860.574   1
   5  -3  -1 44195.0 826.933  21
  -5  -3  -1 42351.0 861.889   1
  -5  -3   2 164583. 2354.75   1
  -5  -3  -2 162256. 2354.46   1
  -5  -3   3 7930.87 319.559   1
   5  -3  -3 8127.38 327.161  21
  -5  -3  -3 8128.92 333.890   1
   5  -3  -4 70439.6 1280.25  21
  -5  -3   4 73163.4 1276.92   1
  -5  -3   5 250.341 83.9319   1
   5  -3  -5 268.040 97.3534  21
   5  -3  -6 6808.82 337.147  21
  -5  -3   6 6694.21 309.999   1
   5  -3  -7 230.143 109.565  21
   5  -3  -8 38636.1 947.917  21
   5  -3  -9 6318.27 359.033  21
   5  -3 -10 4702.47 328.512  21
   5  -3 -11 2815.90 267.758  21
   5  -3 -12 38384.1 1057.58  21
   5  -3 -13 15125.9 643.049  21
  -5   3  14 8015.12 524.062   7
  -5   3  14 8189.63 524.606   5
   5  -3  14 8005.23 484.386  15
   5   3  14 7311.19 471.494  11
   5   3  15 61.9271 178.911  11
  -5   3  15-156.334 183.267   5
   5  -3  15-317.306 172.874  15
   5   3  16 2517.33 302.238  11
   5  -3  16 1925.21 274.177  15
   5   3  17 222.231 166.532  11
   5  -3  17-150.169 177.729  15
   5   3  18 12767.2 630.679  12
   5   3  18 12544.8 604.882  11
   5   3  18 13209.4 626.620  10
   5   3  19 132.641 156.411  10
   5   3  19-126.707 142.719  11
   5   3  19 229.742 165.927  12
   5   3  20 33.2263 129.680  11
   5   3  20-54.9588 134.921  12
   5   3  20 64.7346 126.091  10
   5   3  21-38.2962 113.680  12
   5   3  21-4.04246 105.449  10
   5   3  21 6.47718 119.295  11
  -6  -3   0 14740.3 489.832   1
  -6  -3  -1 34518.4 815.511   1
  -6  -3   1 36015.9 836.978   1
  -6  -3   2 5235.92 284.287   1
  -6  -3  -2 4608.02 272.247   1
   6  -3  -3 33589.7 765.779  21
  -6  -3   3 32365.1 780.606   1
   6  -3  -4 22639.3 627.382  21
  -6  -3   4 22257.1 637.240   1
  -6  -3  -4 22345.5 621.182   1
   6  -3  -5 21500.9 628.529  21
  -6  -3   5 20327.7 595.550   1
  -6  -3  -5 19407.6 595.003   1
  -6  -3   6 5350.25 296.910   1
   6  -3  -6 5808.05 329.463  21
  -6  -3  -6 5375.68 301.873   1
   6  -3  -7 4935.01 318.917  21
  -6  -3   7 4724.58 286.335   1
  -6  -3  -7 4564.70 282.073   1
   6  -3  -8 340.253 147.666  21
   6  -3  -9 43436.4 1089.06  21
   6  -3 -10-99.9683 124.515  21
   6  -3 -11 20719.1 751.934  21
   6  -3 -12 10160.4 534.173  21
  -6   3  13 8349.71 550.091   7
   6   3  13 7752.62 476.919  11
   6  -3  13 9311.26 522.564  15
  -6   3  14 2597.33 336.282   7
   6   3  14 2349.37 299.212  11
   6  -3  14 2185.82 286.187  15
   6   3  15 18586.3 752.939  11
   6  -3  15 19071.3 762.892  15
   6   3  16 455.166 190.944  11
   6  -3  16 424.794 182.838  11
   6  -3  16 374.294 185.815  15
   6  -3  17 4660.97 375.046  15
   6   3  17 5094.68 398.082  11
   6   3  18 397.583 166.142  11
   6   3  18 363.535 177.417  10
   6   3  19 2604.69 280.730  12
   6   3  19 2232.35 255.180  11
   6   3  19 2615.97 280.932  10
   6   3  20 86.5320 128.037  11
   6   3  20-141.678 137.381  12
   6   3  20-102.347 119.331  10
  -7  -3   0 6.07334 85.9801   1
  -7  -3  -1 14773.5 524.421   1
  -7  -3   1 15341.7 538.297   1
  -7  -3  -2 112662. 1965.60   1
  -7  -3   2 124881. 2044.24   1
  -7  -3  -3 7692.87 371.918   1
  -7  -3   3 7761.03 386.154   1
  -7  -3   4 1302.03 161.616   1
  -7  -3  -4 1150.05 157.146   1
  -7  -3   5 472.217 131.302   1
   7  -3  -5 340.651 107.018  21
  -7  -3  -5 386.659 125.610   1
   7  -3  -6 454.279 122.793  21
  -7  -3  -6 490.491 130.110   1
  -7  -3   6 343.794 103.858   1
  -7  -3   7 776.149 144.416   1
   7  -3  -7 625.907 159.390  21
   7  -3  -8 20613.5 715.549  21
   7  -3  -9 770.460 169.291  21
   7  -3 -10 295.159 122.374  21
  -7   3  11 8372.52 544.997   7
   7  -3 -11 7946.20 477.172  21
   7   3  11 8136.83 482.611  16
   7  -3  11 8049.26 492.453  17
   7  -3  11 7566.26 454.826  16
   7  -3  11 7674.39 460.713  15
  -7   3  12 21060.0 885.266   7
   7  -3  12 20088.0 787.552  15
   7   3  12 19062.7 736.178  11
   7  -3  13 3.39939 168.695  15
   7   3  13-20.3499 175.598  11
   7   3  14 15998.0 687.127  11
   7  -3  14 16062.8 701.770  15
   7   3  15-232.516 172.493  11
   7  -3  15 139.483 157.648  15
   7   3  16 74.2559 151.594  11
   7  -3  16-56.5665 153.769  11
   7  -3  16-29.0232 154.661  15
   7  -3  17 93.6477 154.869  11
   7  -3  17 361.744 175.472  15
   7   3  17 170.564 155.095  11
   7   3  18 3200.66 293.476  11
   7  -3  18 3332.28 288.179  11
   7   3  19-35.0507 128.693  12
   7   3  19 202.590 138.622  10
   7   3  19 124.694 126.390  11
   7   3  20 78.1323 101.952  11
   7   3  20-27.1531 114.814  10
   7   3  20 157.164 124.439  12
  -8  -3   0-54.6987 124.843   1
  -8  -3  -1 29463.1 842.594   1
  -8  -3   1 30032.5 846.687   1
  -8  -3   2 573.350 134.696   1
  -8  -3  -2 688.872 161.425   1
  -8  -3   3 7364.77 403.052   1
  -8  -3  -3 7544.03 405.092   1
  -8  -3   4 10.8096 123.583   1
  -8  -3  -4 249.549 116.620   1
  -8  -3  -5 16517.8 612.732   1
  -8  -3   5 17189.7 637.776   1
   8  -3  -6 2275.14 242.081  21
  -8  -3   6 2166.49 232.663   1
   8  -3  -7 9403.37 477.722  21
  -8  -3   7 9198.55 460.274   1
   8  -3  -8 1010.32 185.642  21
   8  -3  -9 7961.83 471.189  21
   8  -3   9 8312.31 491.811  17
   8  -3  10 140.677 170.797  17
   8   3  10 44.6042 169.340  16
   8  -3  10 18.9858 156.574  16
   8  -3  10-49.5840 164.189  15
   8  -3  11 5753.27 413.588  16
   8   3  11 5839.56 437.073  16
   8  -3  11 5677.23 423.654  15
   8  -3  12-56.2755 146.998  16
   8  -3  12 332.428 171.703  15
   8  -3  13 419.434 164.449  15
   8   3  13 293.972 171.808  11
   8   3  14 104.854 157.923  11
   8  -3  14 473.366 193.183  15
   8  -3  15 7692.06 471.724  15
   8   3  15 7898.54 470.193  11
   8   3  16 67.7260 151.196  11
   8  -3  16 118.375 160.197  11
   8  -3  16 87.2756 140.112  15
   8  -3  17 1564.43 217.872  15
   8  -3  17 1401.74 221.027  11
   8   3  17 1360.82 214.564  11
   8  -3  18-261.479 138.821  11
   8   3  18 149.641 121.576  11
   8   3  19 1127.87 178.219  12
   8   3  19 882.149 161.407  10
   8   3  19 921.041 153.444  11
  -9  -3   0-105.191 138.651   1
  -9  -3  -1 1625.08 232.498   1
  -9  -3   1 1335.74 199.638   1
  -9  -3  -2 8613.94 469.686   1
  -9  -3   2 9375.24 485.901   1
  -9  -3   3 4782.64 351.046   1
  -9  -3  -3 5389.47 369.800   1
  -9  -3   4 3020.51 286.636   1
  -9  -3  -4 3452.78 299.580   1
  -9  -3  -5 4858.62 352.047   1
  -9  -3   5 4956.48 361.189   1
  -9  -3   6 4562.43 343.841   1
  -9  -3   7 45.5548 142.053  19
  -9  -3   7-111.689 136.389   1
   9   3   7 287.223 152.392  16
   9  -3   7 229.664 159.908  17
   9   3   8 5528.75 407.107  16
   9  -3   8 4839.97 388.626  15
  -9  -3   8 5374.08 431.807  19
   9  -3   9 8075.57 503.579  15
   9   3   9 8782.97 513.963  16
   9   3  10-124.334 160.205  16
   9  -3  10 159.943 175.443  16
   9  -3  10 96.2850 163.919  15
   9   3  11 2689.83 327.846  16
   9  -3  11 2204.97 288.241  16
   9  -3  11 2715.02 292.251  15
   9  -3  12 13202.8 625.410  16
   9  -3  12 11805.1 597.334  15
   9  -3  13 6936.48 454.955  16
   9  -3  13 7022.77 454.127  15
   9   3  14 4453.99 349.871  11
   9  -3  14 4651.71 362.826  16
   9  -3  14 4204.54 343.535  15
   9   3  15 225.560 130.831  11
   9  -3  15 392.655 180.557  15
   9   3  16 1745.77 215.505  11
   9  -3  16 2104.81 248.725  11
   9  -3  17 195.056 128.565  11
   9   3  17 169.027 116.748  11
   9   3  18 4747.68 313.255  12
   9   3  18 3537.09 275.629  10
 -10  -3   0 19936.3 764.960   1
 -10  -3   0 19688.1 804.141  19
 -10  -3   0 21808.6 856.369   8
 -10  -3   1 8288.58 523.184  19
 -10  -3  -1 8376.82 519.060  19
 -10  -3  -1 8990.47 503.053   1
 -10  -3   1 9205.43 508.317   1
 -10  -3   1 8387.57 544.863   8
 -10  -3  -1 8533.74 543.134   8
 -10  -3  -2 2052.74 250.601   1
 -10  -3   2 2265.44 304.744  19
 -10  -3   2 2514.67 311.310   8
 -10  -3   2 2804.44 297.594   1
 -10  -3  -2 2193.59 292.131   8
 -10  -3  -2 2040.26 273.222  19
 -10  -3  -3 483.865 176.735  19
 -10  -3   3 804.588 246.011  19
 -10  -3   3 851.227 244.101   8
 -10  -3  -3 509.155 193.361   8
 -10  -3  -3 521.388 162.378   1
 -10  -3   4 2634.27 324.699  19
 -10  -3   4 1940.98 295.938   8
 -10  -3  -4 1904.69 283.764   8
 -10  -3   5 6114.28 476.710  19
 -10  -3  -5 5524.88 444.102   8
 -10  -3   6 958.764 268.214  19
 -10  -3  -6 93.2686 172.718   8
 -10  -3   7 1803.07 285.600  19
  10  -3   7 2004.85 278.018  15
  10   3   8 105.787 162.350  16
 -10  -3   8 443.627 209.133  19
  10  -3   8 143.670 169.077  15
  10   3   9 3952.17 360.215  16
  10  -3   9 3436.55 348.706  16
  10  -3   9 3514.56 330.723  15
  10   3  10-122.061 172.388  16
  10  -3  10 125.224 183.407  16
  10  -3  10 98.5531 164.219  15
  10  -3  11 14158.0 659.783  16
  10  -3  11 13406.7 627.919  15
  10  -3  12 1502.55 248.149  16
  10  -3  12 1170.65 216.971  15
  10  -3  13-57.1994 146.481  16
  10  -3  14 81.2777 136.981  16
  10  -3  15 9048.07 469.333  11
  10  -3  16 202.852 133.891  11
 -11  -3   0-123.994 197.033  19
 -11  -3   0-102.752 214.496   8
 -11  -3  -1 3009.87 345.114  19
 -11  -3   1 3010.63 360.484  19
 -11  -3   1 3487.97 383.494   8
 -11  -3  -1 3495.40 382.189   8
 -11  -3   2 10795.4 626.982  19
 -11  -3  -2 10740.5 600.940  19
 -11  -3   2 10126.5 629.956   8
 -11  -3  -2 9914.48 616.190   8
 -11  -3   3 1241.98 275.541  19
 -11  -3  -3 826.145 227.921   8
 -11  -3   4 7058.34 512.031  19
 -11  -3  -4 7055.14 520.708   8
 -11  -3   5 355.137 216.438  19
 -11  -3  -5 83.3599 201.138   8
 -11  -3   6 5386.40 460.277  19
  11  -3   6 5655.82 436.163  15
 -11  -3   7 3546.72 386.226  19
  11  -3   7 3489.39 340.617  15
 -11  -3   8 12073.6 644.874  19
  11  -3   8 10942.5 587.256  16
  11  -3   8 10396.7 556.024  15
  11   3   9 866.158 196.734  16
 -11  -3   9 439.795 168.853  19
  11  -3   9 248.102 201.637  16
  11  -3   9 440.215 195.426  15
  11  -3  10 5326.94 410.056  16
  11  -3  11 180.308 174.327  16
  11  -3  12 2079.91 260.816  16
  11  -3  13 547.098 150.129  16
  11  -3  14 2939.91 260.403  16
  11  -3  15 557.242 134.558  11
 -12  -3   0 572.168 208.060  19
 -12  -3   1 10295.3 610.174  19
 -12  -3  -1 10296.0 596.670  19
 -12  -3  -2-68.2248 178.848  19
 -12  -3   2-165.225 193.846  19
 -12  -3   3 185.618 173.430  19
 -12  -3   4 1506.22 277.407  19
 -12  -3   5 10722.7 612.712  19
 -12  -3   6 4375.54 404.064  19
  12  -3   6 4208.02 382.723  16
  12  -3   6 4419.38 363.966  15
 -12   3  -7 1091.76 238.692   8
 -12  -3   7 1375.95 259.385  19
  12  -3   7 1107.97 229.888  16
 -12  -3   8 11.0128 165.344  19
  12  -3   8 115.323 181.634  16
 -12  -3   9 877.257 218.584  19
  12  -3   9 825.107 219.395  16
  12  -3  10 337.327 158.858  16
  12  -3  11 4014.51 325.421  16
  12  -3  12-149.398 137.571  16
  12  -3  13-40.1085 127.577  16
 -13   3   0 100.630 204.244   8
 -13  -3   0-238.787 177.149  19
 -13   3   1 361.154 202.780   8
 -13   3  -1 278.033 234.004   8
 -13  -3   1 142.645 179.581  19
 -13  -3  -1 20.7610 158.419  19
 -13   3   2 1674.73 279.028   8
 -13   3  -2 2391.62 333.118   8
 -13  -3   2 1550.72 265.839  19
 -13  -3  -2 1459.09 256.922  19
 -13   3   3 279.044 183.397   8
 -13   3  -3 553.308 223.513   8
 -13  -3   3 483.278 218.032  19
 -13   3  -4 678.873 236.789   8
 -13  -3   4 834.072 223.631  19
  13  -3   4 558.498 190.488  16
 -13   3   4 736.200 220.362   8
 -13   3  -5 706.949 198.175   8
 -13  -3   5 679.638 211.320  19
  13  -3   5 785.957 196.746  16
  13  -3   6 3862.89 330.805  16
 -13  -3   6 4313.83 375.867  19
 -13  -3   7 463.714 180.294  19
  13  -3   7 912.934 202.331  16
 -13   3  -7 549.669 190.796   8
 -13  -3   8 1621.89 245.947  19
  13  -3   8 1771.46 228.305  16
 -13  -3   9 167.377 150.620  19
  13  -3   9-166.669 144.169  16
  13  -3  10 56.1937 110.391  16
  13  -3  11 130.868 106.511  16
 -14  -3   0 42.1377 138.997  19
 -14   3   0 119.228 169.273   8
 -14  -3   1 895.596 204.318  19
 -14  -3  -1 593.285 157.296  19
 -14   3   1 678.689 185.407   8
 -14   3  -1 756.738 210.498   8
 -14  -3   2 126.857 165.919  19
 -14   3   2-5.70996 134.446  19
  14  -3   2-138.981 136.237  16
 -14   3   2 290.801 175.234   8
 -14   3  -2 232.667 178.269   8
 -14  -3   3 567.615 178.443  19
 -14   3   3 689.406 192.841  19
  14  -3   3 558.818 154.980  16
 -14   3   3 774.403 196.080   8
 -14   3  -3 1020.85 219.444   8
 -14  -3   4 25.2313 146.061  19
  14  -3   4 57.6758 133.013  16
 -14   3  -4 244.909 177.109   8
 -14  -3   5 5826.05 396.194  19
  14  -3   5 5167.56 342.616  16
 -14   3  -5 4852.56 376.765   8
 -14  -3   6 1568.07 238.753  19
  14  -3   6 1129.56 183.760  16
 -14   3  -6 1206.30 212.407   8
 -14  -3   7 230.971 126.305  19
  14  -3   7 410.880 156.339  16
   0  -4   0 294703. 3895.41  21
   0  -4   0 289780. 4461.61   3
   0  -4  -1 58.5057 68.7603  21
   0  -4   1 42.5809 93.4644   3
   0  -4   1-4.54088 56.6417  21
   0  -4  -1 61.7689 95.3911   3
   0  -4  -2 12762.6 389.906  21
   0  -4   2 12780.6 377.275  21
   0  -4   2 11642.4 635.147   3
   0   4  -3 64.4616 123.606   3
   0  -4   3 127.561 74.9029  21
   0  -4  -3-50.7923 81.0032  21
   0  -4  -4 309781. 4141.48  21
   0  -4  -5-28.1507 65.9819  21
   0  -4  -6 551135. 7096.59  21
   0  -4  -7-11.6024 71.7734  21
   0  -4  -8 1078.86 137.579  21
   0  -4  -9 105.799 96.6260  21
   0   4   9 13.3373 100.354   4
   0   4  10 30183.8 829.225   4
   0   4  11 122.368 105.704   4
   0   4  12 9209.90 473.490   4
   0   4  13-64.3966 134.739   4
   0   4  14 5541.68 400.810   4
   0  -4  15-119.525 210.399  13
   0   4  15 167.920 157.672  11
   0   4  15 393.812 193.789  10
   0   4  15-32.1537 208.279   5
   0   4  16 1500.25 257.858  11
   0   4  16 1194.84 280.632   5
   0   4  16 1334.56 242.681  10
   0   4  17-169.905 170.796  11
   0   4  17-18.7737 196.666   5
   0   4  17-132.340 159.377  10
   0   4  18 4393.62 370.511  10
   0   4  18 4267.65 398.958   5
   0   4  19-368.550 201.851  10
   0   4  19-184.281 193.449   5
   0   4  20 15953.1 659.694  10
   0   4  21 74.8587 139.777  13
   0   4  21-191.906 135.337  10
   0   4  22 1103.07 186.824  13
  -1  -4   0-58.4609 98.5296   3
   1  -4   0-14.0677 65.0617  21
  -1  -4   0 17.4320 52.6772  21
  -1  -4  -1 16188.7 443.478  21
   1  -4  -1 16695.8 443.789  21
  -1  -4   1 16261.8 445.641  21
  -1  -4  -1 16411.0 774.272   3
   1  -4   1 17236.8 439.718  21
   1  -4  -2 40188.2 807.331  21
   1  -4   2 41213.2 785.254  21
  -1  -4  -2 43396.7 828.078  21
  -1  -4   2 42723.8 821.452  21
   1  -4  -3 22624.4 556.973  21
   1  -4   3 21984.4 523.497  21
  -1  -4  -3 22876.3 559.582  21
   1  -4  -4 2407.19 165.254  21
  -1  -4  -4 18.8119 76.5097  21
   1  -4  -5 7822.82 320.425  21
  -1  -4  -5 7608.30 312.926  21
   1  -4  -6 21289.9 581.190  21
  -1  -4  -6 23544.9 594.204  21
   1  -4  -7 171500. 2551.80  21
  -1  -4  -7 174216. 2543.46  21
   1  -4  -8 9968.31 399.677  21
   1   4   9 14900.1 531.362   4
  -1   4   9 14581.6 530.543   4
   1  -4  -9 14168.0 497.711  21
   1   4  10 2518.40 235.096   4
  -1   4  10 2782.02 243.312   4
   1  -4 -10 2784.81 231.084  21
   1  -4 -11 5245.14 313.257  21
   1   4  11 4942.84 335.107   4
  -1   4  11 4825.60 326.482   4
  -1   4  12 2193.65 244.755   4
   1   4  12 2100.63 238.356   4
   1   4  13 12221.9 562.982   4
  -1   4  13 11800.9 558.108   4
  -1   4  14 315.293 158.373   4
   1   4  14 858.774 212.642   4
   1  -4  15 341.547 163.215  13
   1   4  15 391.234 183.547  11
  -1   4  15 709.034 208.888  10
   1   4  15 333.902 189.770  10
  -1   4  15 815.486 243.902   5
   1   4  15 365.619 196.458   5
  -1   4  15 702.879 207.277  11
   1   4  16 214.305 191.067  11
   1   4  16 439.152 222.500  10
  -1   4  16-83.0373 190.218  10
  -1   4  16-333.862 202.083   5
   1   4  16 229.529 204.419   5
  -1   4  17 4964.44 449.430   5
   1   4  17 5267.43 420.994  11
   1   4  17 4128.01 375.814  10
  -1   4  17 4380.49 386.892  10
   1   4  17 4602.05 405.966   5
   1   4  18 1677.17 279.186   5
   1   4  18 1696.76 274.528  11
  -1   4  18 1638.17 264.619  10
  -1   4  18 1839.25 304.870   5
   1   4  18 2050.88 289.333  10
   1   4  19 5512.32 414.076  11
   1   4  19 6097.21 438.473   5
  -1   4  19 5659.77 413.622  10
   1   4  19 4985.90 401.590  10
  -1   4  19 5514.23 442.599   5
   1   4  20 198.503 157.625  10
  -1   4  20 617.113 195.471  10
  -1   4  21 1306.77 214.028  13
   1   4  21 1539.63 228.878  13
   1   4  21 1089.27 178.143  10
  -1   4  22 168.483 118.230  13
   1   4  22 83.0441 125.738  13
   1   4  22-40.1374 100.910  10
  -2  -4   0 109228. 1697.31  21
   2  -4   0 110709. 1660.21  21
  -2  -4  -1 8812.97 325.769  21
  -2  -4   1 8585.09 319.881  21
   2  -4   1 8743.04 301.161  21
   2  -4  -1 8919.31 315.812  21
   2  -4  -2 9945.46 341.053  21
  -2  -4  -2 9221.43 334.861  21
   2  -4   2 9644.56 312.167  21
   2  -4   3-7.87990 54.4761  21
  -2  -4  -3-43.5216 70.1207  21
   2  -4  -3 9.41980 69.2855  21
   2  -4  -4 180120. 2534.57  21
  -2  -4  -4 172374. 2507.42  21
   2  -4   4 173140. 2438.06  21
  -2  -4  -5 44682.9 880.898  21
   2  -4  -5 42414.0 885.862  21
   2  -4  -6 330017. 4449.86  21
  -2  -4  -6 328061. 4412.69  21
   2  -4  -7 36864.5 839.686  21
   2  -4  -8 6001.83 307.259  21
   2   4   9 11467.7 463.110   4
  -2   4   9 12096.9 476.009   4
   2  -4  -9 12082.4 467.964  21
  -2   4  10 33101.7 882.602   4
   2  -4 -10 33585.3 865.345  21
   2   4  10 34455.8 891.583   4
   2  -4 -11 41.7260 96.7500  21
   2   4  11 46.5121 97.2713   4
  -2   4  11 190.575 103.099   4
   2  -4 -12 24604.3 760.370  21
   2   4  12 24205.9 787.027   4
  -2   4  12 24638.1 791.683   4
  -2   4  13 453.041 171.191   4
   2   4  13 378.149 157.285   4
  -2   4  14 906.681 203.148   4
   2   4  14 1417.80 234.880   4
   2   4  15 3888.26 372.723  10
   2   4  15 4433.75 403.060   5
  -2   4  15 3856.93 361.527  10
  -2   4  15 4536.21 404.858   5
   2   4  15 4205.37 371.712  11
   2  -4  15 4261.06 378.427  15
   2   4  16 3894.62 370.248  11
  -2   4  16 3486.69 352.239  10
   2   4  16 3210.43 348.921  10
  -2   4  16 3237.80 360.748   5
   2   4  16 4116.29 392.673   5
   2   4  17-135.227 157.845  11
  -2   4  17 175.914 204.997  10
   2   4  17 91.8821 172.481  10
  -2   4  17-112.584 205.864   5
   2   4  17-98.4395 161.238   5
   2   4  18 202.713 192.315  10
   2   4  18 220.838 169.579  11
  -2   4  18-11.9174 164.033  10
  -2   4  18-7.24307 196.742   5
   2   4  18 142.321 202.239   5
   2   4  19 940.478 199.075  11
  -2   4  19 743.151 229.091   5
   2   4  19 687.159 203.905  10
   2   4  19 890.781 218.575   5
  -2   4  20 5350.16 395.090  13
   2   4  20 5025.84 380.503  13
   2   4  20 5383.78 380.012  11
   2   4  20 4888.54 366.514  10
  -2   4  21 22.6782 134.748  13
   2   4  21 353.857 154.310  13
   2   4  21 338.052 157.469  10
  -2   4  22 1293.38 179.899  13
   2   4  22 1561.90 201.403  13
   2   4  22 1393.24 170.484  10
   3  -4   0-13.1023 64.6994  21
   3  -4  -1 3585.52 208.735  21
   3  -4   1 4184.64 207.310  21
  -3  -4  -1 3649.47 217.430  21
   3  -4   2 7507.75 276.700  21
  -3  -4  -2 8344.61 320.052  21
   3  -4  -2 7463.00 300.457  21
  -3  -4   2 7772.21 282.573   1
   3  -4  -3 258161. 3567.60  21
  -3  -4  -3 265321. 3563.45  21
  -3  -4   3 259015. 3475.36   1
   3  -4  -4 205.784 85.5897  21
  -3  -4  -4 329.590 89.8838  21
  -3  -4   4 355.810 82.3801   1
   3  -4  -5 181.021 94.0891  21
   3  -4  -6 2020.55 185.852  21
   3  -4  -7 186505. 2788.64  21
   3   4   8 5725.10 315.698   4
  -3   4   8 6275.71 325.808   4
   3  -4  -8 6113.41 329.372  21
   3   4   9 110801. 1923.51   4
  -3   4   9 114161. 1941.15   4
   3  -4  -9 116239. 1964.94  21
   3  -4 -10 343.292 122.030  21
   3   4  10 251.287 99.8772   4
  -3   4  10 414.728 124.560   4
   3  -4 -11 1329.32 186.612  21
  -3   4  11 1419.98 194.807   4
   3   4  11 987.451 168.708   4
  -3   4  12-53.4592 127.721   4
   3   4  12-91.7277 132.562   4
   3  -4 -12-74.0277 101.997  21
   3  -4 -13 4597.74 345.098  21
   3   4  13 4394.74 336.956   4
  -3   4  13 4437.38 349.230   4
   3   4  14 2536.07 279.928   4
  -3   4  14 2542.47 283.789   4
   3  -4 -14 2720.60 274.772  21
  -3   4  14 2812.50 314.982  10
   3   4  14 2988.85 302.641  11
  -3   4  14 2574.90 307.136   5
   3  -4  14 2675.32 297.592  15
   3   4  15 228.025 179.603  11
  -3   4  15-40.8982 188.404   5
   3  -4  15 302.410 192.973  15
  -3   4  15 21.5238 169.078  10
   3   4  16-23.3383 176.835  11
   3   4  16 383.637 204.426  10
  -3   4  16 196.259 199.821   5
  -3   4  16-100.598 177.667  10
   3  -4  16 105.328 157.991  15
   3   4  17 11419.6 592.070  12
   3   4  17 11711.0 610.130  10
  -3   4  17 11468.4 638.502   5
   3   4  17 10929.1 588.569  11
   3   4  18 2434.02 302.655  11
   3   4  18 2267.32 280.690  12
  -3   4  18 2405.33 332.415   5
   3   4  18 2167.59 298.422  10
   3   4  19 7181.82 429.083  12
   3   4  19 7758.84 470.324  10
   3   4  19 7423.12 460.014  11
  -3   4  20 169.910 153.335  13
   3   4  20 100.491 155.252  13
   3   4  20 170.451 149.922  11
   3   4  20 219.783 148.551  10
  -3   4  21 313.866 138.413  13
   3   4  21 97.4102 135.944  13
   3   4  21 8.71442 114.863  10
   4  -4   0 189976. 2673.43  21
   4  -4  -1 19676.6 524.205  21
  -4  -4   1 20709.8 529.591   1
   4  -4  -2 47756.0 939.619  21
  -4  -4   2 47498.1 914.731   1
   4  -4  -3 26521.1 663.401  21
  -4  -4   3 27763.4 642.036   1
  -4  -4   4 25958.4 610.157   1
   4  -4  -4 24800.2 650.802  21
   4  -4  -5 237.360 97.5395  21
  -4  -4   5 262.360 77.9239   1
   4  -4  -6 10572.1 419.227  21
   4  -4  -7 12935.1 494.300  21
   4  -4  -8 2326.29 221.513  21
   4  -4  -9 9006.16 432.873  21
   4  -4 -10 44697.5 1089.02  21
   4  -4 -11 964.243 178.776  21
   4  -4 -12 15557.4 627.028  21
   4  -4 -13 89.6356 128.374  21
  -4   4  14 3157.88 345.134   7
  -4   4  14 3310.46 371.478   5
   4  -4  14 3290.50 338.597  15
  -4   4  15 2416.93 314.760   7
   4   4  15 2602.98 296.951  11
  -4   4  15 2293.33 320.715   5
   4  -4  15 1960.72 280.269  15
   4   4  16 21641.0 827.505  11
  -4   4  16 20966.6 875.089   5
   4  -4  16 23338.5 867.148  15
   4   4  17 642.413 211.655  11
  -4   4  17 538.171 210.710   5
   4  -4  17 894.990 210.097  15
   4   4  17 778.528 211.416  10
   4   4  18 327.935 172.468  12
   4   4  18 330.418 163.123  11
   4   4  18 272.534 181.062  10
   4   4  19 825.107 199.567  13
   4   4  19 774.663 202.048  12
   4   4  19 625.718 183.582  11
   4   4  19 738.044 204.339  10
   4   4  20 5821.70 368.425  12
   4   4  20 6334.32 394.560  10
   4   4  20 5688.05 369.358  11
   4   4  21 108.128 108.307  11
   4   4  21 225.319 117.169  10
   4   4  21 216.412 119.059  12
  -5  -4   0 44.6938 73.0025   1
   5  -4  -1 25914.3 638.426  21
  -5  -4  -1 26515.2 685.553   1
  -5  -4   1 27584.1 680.616   1
  -5  -4   2 5375.91 279.560   1
   5  -4  -2 5519.91 279.883  21
  -5  -4  -2 5260.70 285.877   1
  -5  -4   3 53345.0 1042.73   1
   5  -4  -3 52260.9 1049.40  21
   5  -4  -4 2928.42 221.913  21
  -5  -4   4 3090.20 215.194   1
   5  -4  -5 3586.16 251.877  21
  -5  -4   5 4160.92 253.384   1
   5  -4  -6 39.4763 95.1773  21
   5  -4  -7 10259.5 453.329  21
   5  -4  -8 1080.14 169.743  21
   5  -4  -9 51838.3 1216.19  21
   5  -4 -10 4423.54 334.728  21
   5  -4 -11 2218.87 258.658  21
   5  -4 -12 2096.09 274.342  21
  -5   4  13 7565.32 514.552   7
   5   4  13 6821.66 440.144  11
   5  -4  13 6668.42 448.338  17
   5  -4  13 7182.86 468.629  15
  -5   4  14 852.350 249.869   7
   5   4  14 943.682 233.253  11
  -5   4  14 856.315 252.267   5
   5  -4  14 482.773 198.863  15
  -5   4  15 520.120 217.471   7
   5   4  15 394.537 186.190  11
  -5   4  15 553.568 222.304   5
   5  -4  15 720.701 226.818  15
  -5   4  16-182.774 181.601   7
  -5   4  16 243.343 194.707   5
   5   4  16 85.2959 159.757  11
   5  -4  16 33.2159 175.879  15
   5   4  17 6285.60 436.295  11
   5   4  17 6610.10 450.106  10
   5  -4  17 6143.06 442.895  15
   5   4  18 360.183 181.402  12
   5   4  18 252.955 175.796  11
   5   4  18 169.500 192.569  10
   5   4  19 3177.90 300.099  11
   5   4  19 3184.25 303.270  10
   5   4  19 2686.36 279.048  12
   5   4  20-61.1795 113.039  11
   5   4  20 43.2774 124.602  12
   5   4  20 101.782 114.644  10
   5   4  21-110.785 108.316  11
  -6  -4   0 78989.1 1469.91   1
  -6  -4   1-80.6037 81.5414   1
  -6  -4  -1 45.5632 75.6603   1
  -6  -4  -2 1146.52 162.126   1
  -6  -4   2 1394.94 172.243   1
   6  -4  -3 199.703 89.2383  21
  -6  -4   3 370.198 119.720   1
   6  -4  -4 9564.75 410.228  21
  -6  -4   4 9743.66 421.570   1
  -6  -4  -4 10235.5 442.419   1
  -6  -4   5 387.508 115.520   1
  -6  -4  -5 343.583 114.799   1
   6  -4  -5 227.925 97.3097  21
   6  -4  -6 17644.2 614.993  21
  -6  -4   6 17744.9 576.890   1
  -6  -4  -6 17700.5 605.727   1
   6  -4  -7 2759.12 251.320  21
  -6  -4  -7 2524.36 234.987   1
   6  -4  -8 549.721 154.406  21
   6  -4  -9 8942.92 468.279  21
   6  -4 -10 14625.9 620.617  21
   6  -4 -11 1979.55 262.970  21
  -6   4  12 5650.67 460.685   7
   6  -4  12 5413.77 417.392  17
   6  -4  12 5046.03 400.642  15
  -6   4  13-28.5666 210.610   7
   6   4  13-3.17514 151.515  11
   6  -4  13 153.742 162.738  17
   6  -4  13 418.286 192.277  15
   6   4  14 6098.53 422.910  11
  -6   4  14 6599.36 494.404   7
   6  -4  14 7330.70 494.845  15
  -6   4  15 294.398 200.431   7
   6   4  15 180.303 167.716  11
   6  -4  15 455.566 185.815  15
   6   4  16 8371.13 499.109  11
   6  -4  16 8720.30 515.697  15
   6   4  17 271.143 174.080  11
   6  -4  17 420.154 174.554  15
   6   4  18-70.9234 150.273  12
   6   4  18 73.5702 151.599  11
   6   4  18 283.364 183.146  10
   6   4  19-21.3869 121.953  12
   6   4  19 28.8059 131.080  11
   6   4  19 50.1186 125.937  10
   6   4  20 876.041 153.360  11
   6   4  20 948.927 164.265  10
   6   4  20 1077.10 180.934  12
  -7  -4   0 122.743 109.259   1
  -7  -4  -1 39281.6 970.913   1
  -7  -4   1 37421.0 950.115   1
  -7  -4  -2 1063.65 175.183   1
  -7  -4   2 1275.00 178.625   1
  -7  -4   3 39416.7 988.350   1
  -7  -4  -3 37510.5 968.062   1
  -7  -4   4 1885.79 208.047   1
  -7  -4  -4 2007.68 219.118   1
   7  -4  -5 12532.7 514.395  21
  -7  -4   5 11670.0 504.387   1
  -7  -4  -5 13022.5 526.843   1
   7  -4  -6 1010.74 184.957  21
  -7  -4  -6 1351.73 192.491   1
   7  -4  -7 4725.35 343.033  21
  -7  -4  -7 4839.89 329.157   1
   7  -4  -8 2419.84 265.037  21
   7  -4  -9 7603.03 464.338  21
  -7   4  10 165.550 193.287   7
   7  -4 -10 304.093 174.525  21
   7  -4  10 82.7742 167.643  17
   7  -4  10 40.8873 132.264  15
  -7   4  11 2005.73 310.797   7
   7  -4  11 2412.87 319.524  17
   7  -4  11 1803.86 270.073  15
   7  -4  12 145.162 176.179  17
   7  -4  12 421.371 189.970  15
  -7   4  13 11317.8 660.233   7
   7  -4  13 12725.0 630.870  15
   7   4  14 518.327 175.065  11
   7  -4  14 575.905 203.828  15
   7   4  15 3507.56 325.086  11
   7  -4  15 3226.06 328.763  15
   7   4  16 361.285 163.522  11
   7  -4  16 95.6311 153.721  15
   7   4  17 543.973 179.492  11
   7  -4  17 342.045 152.008  15
   7   4  18-78.7918 127.967  11
   7   4  18 76.3298 144.652  10
   7   4  19 442.054 147.557  12
   7   4  19 248.169 129.621  11
   7   4  19 327.287 136.680  10
  -8  -4   0 33400.2 940.445   1
  -8  -4  -1 117.746 115.687   1
  -8  -4   1 284.909 126.293   1
  -8  -4  -2 346.171 151.990   1
  -8  -4   2 299.711 125.673   1
  -8  -4   3 1632.24 206.417   1
  -8  -4  -3 2017.05 232.915   1
  -8  -4  -4 21846.8 751.523   1
  -8  -4   4 23775.3 762.349   1
  -8  -4   5 105.284 112.585   1
  -8  -4  -5-33.7872 121.064   1
  -8  -4  -6 12314.9 555.194   1
  -8  -4   6 12689.2 561.059   1
   8  -4  -7 2749.49 280.435  21
  -8   4   8 2885.88 328.964   7
   8  -4  -8 2628.62 286.529  21
   8  -4   8 2458.47 297.358  17
   8   4   8 2727.35 278.599  16
   8  -4   8 2679.26 292.910  15
  -8   4   9 32.3850 173.331   7
   8  -4   9 80.1258 192.282  17
   8  -4   9 128.023 164.767  15
  -8   4  10 6873.93 522.775   7
   8  -4  10 6620.71 462.084  15
   8  -4  10 6451.50 465.595  17
   8  -4  11 1396.35 250.531  16
   8  -4  11 1174.99 252.464  15
   8  -4  11 1565.50 277.059  17
   8  -4  12 4320.17 390.048  15
   8  -4  13 464.668 219.304  15
   8  -4  14 3260.37 333.999  15
   8  -4  15 617.821 206.302  15
   8   4  16 1553.94 210.084  11
   8  -4  16 1789.84 224.771  11
   8  -4  16 1812.13 248.304  15
   8   4  17 79.3634 131.365  11
   8  -4  17-257.978 160.629  15
   8   4  18 91.6880 101.712  11
   8   4  18 24.1044 121.067  12
  -9  -4   0 87.7928 129.012   1
  -9  -4   1 26097.7 865.707   1
  -9  -4  -1 26908.0 889.689   1
  -9  -4   2 1696.57 233.431   1
  -9  -4  -2 2098.35 258.281   1
  -9  -4  -3 11883.0 563.606   1
  -9  -4   3 11310.5 560.274   1
  -9  -4   4 5247.66 386.687   1
  -9  -4  -4 6151.07 408.922   1
   9  -4   5 452.272 191.150  17
  -9  -4   5 69.6841 150.370  19
  -9  -4   5 310.853 162.533   1
  -9   4  -5 261.714 182.772   9
  -9  -4  -5 235.406 150.035   1
  -9  -4   6 781.867 171.091   1
  -9  -4   6 809.947 235.332  19
   9  -4   6 873.516 221.857  17
  -9   4  -6 848.802 237.697   9
  -9  -4   7 15231.6 707.786  19
   9  -4   7 15235.9 704.227  17
   9  -4   7 15644.8 702.248  15
   9  -4   8 854.582 240.078  17
   9  -4   8 641.458 197.280  15
   9  -4   9 5285.04 432.839  17
   9  -4   9 4859.68 405.800  15
   9  -4  10 2266.19 305.943  16
   9  -4  10 2323.69 308.021  15
   9  -4  11 4647.75 382.690  16
   9  -4  11 4614.09 408.603  15
   9  -4  12 407.969 200.231  16
   9  -4  12-48.2773 155.480  15
   9  -4  13 12244.1 595.885  15
   9  -4  14 236.143 164.210  15
   9  -4  15 386.533 163.181  15
   9  -4  16 118.543 124.805  11
   9  -4  16-10.4376 117.864  15
   9  -4  17 3143.80 250.827  11
   9  -4  17 2822.06 241.959  15
 -10  -4   0 29392.5 1025.23  19
 -10   4   0 32243.5 1130.54   9
 -10  -4  -1 276.777 176.527  19
 -10  -4   1 63.2656 176.785  19
 -10   4   1-47.5200 211.892   9
 -10   4  -1 43.8569 205.783   9
 -10  -4  -2 1271.35 243.149  19
 -10  -4   2 1500.62 267.036  19
 -10   4   2 1611.71 292.207   9
 -10   4  -2 1558.17 276.324   9
 -10  -4  -3 3630.09 368.787  19
 -10  -4   3 3343.20 370.813  19
 -10   4  -3 4027.19 412.882   9
 -10  -4   4 23168.7 898.938  19
 -10   4  -4 20834.6 904.296   9
 -10  -4   5 243.067 237.550  19
 -10  -4   6 13856.9 690.885  19
 -10  -4   7 2656.97 339.097  19
  10  -4   7 2881.37 338.343  15
 -10  -4   8 23.4494 175.809  19
  10  -4   8 226.075 155.615  15
  10  -4   9 35.9160 175.458  15
  10  -4  10 14179.5 654.590  16
  10  -4  10 13449.0 640.650  15
  10  -4  11 253.356 187.476  16
  10  -4  11-135.514 153.952  15
  10  -4  12 4390.89 370.338  16
  10  -4  12 4733.04 385.709  15
  10  -4  13 283.890 159.762  16
  10  -4  13 373.698 165.793  15
  10  -4  14 1633.28 226.685  15
  10  -4  15 571.360 165.046  11
  10  -4  15 583.185 148.205  15
  10  -4  16 2656.55 229.622  11
 -11  -4   0-46.0190 180.994  19
 -11  -4  -1 6315.03 482.051  19
 -11  -4   1 6661.30 500.380  19
 -11  -4  -2 1820.19 297.076  19
 -11  -4   2 2181.34 323.442  19
 -11  -4   3 29260.4 1048.90  19
 -11  -4  -3 28553.3 1001.92  19
 -11  -4   4 88.1381 178.890  19
 -11  -4   5 536.258 237.237  19
 -11  -4   6 111.790 188.834  19
  11  -4   6 599.203 207.121  15
 -11  -4   7 15075.7 725.277  19
  11  -4   7 14535.1 670.514  15
 -11  -4   8 234.160 200.864  19
  11  -4   8 85.7742 186.008  15
  11  -4   9 17607.9 732.118  16
  11  -4   9 17519.8 707.262  15
  11  -4  10 361.563 189.589  16
  11  -4  10 27.1196 150.410  15
  11  -4  11 237.919 180.216  16
  11  -4  11 176.609 169.328  15
  11  -4  12 401.045 164.380  16
  11  -4  12 1026.82 195.598  15
  11  -4  13 3546.02 291.512  16
  11  -4  13 3554.86 282.464  15
  11  -4  14 13.7629 113.497  15
 -12  -4   0 20058.5 841.242  19
 -12  -4   1-99.0476 190.180  19
 -12  -4  -1 193.008 192.139  19
 -12  -4  -2 1311.99 256.217  19
 -12  -4   2 1299.06 260.703  19
 -12  -4   3 33.2084 195.802  19
 -12  -4  -3 101.488 177.121  19
 -12  -4   4 15891.4 758.655  19
 -12  -4   5 868.844 252.573  19
  12  -4   5 563.251 182.237  15
 -12  -4   6 12756.8 649.103  19
  12  -4   6 11147.2 574.704  15
 -12  -4   7 157.377 188.281  19
  12  -4   7 147.774 172.480  16
  12  -4   7 195.064 157.244  15
 -12  -4   8 532.440 201.252  19
  12  -4   8 429.241 178.462  16
  12  -4   8-90.3384 154.056  15
 -12  -4   9 358.397 171.380  19
  12  -4   9 471.640 184.158  16
  12  -4   9 406.155 175.733  15
  12  -4  10 5933.14 381.879  16
  12  -4  10 5762.24 362.021  15
  12  -4  11 5.61581 130.088  16
  12  -4  11 96.7197 117.507  15
  12  -4  12 3182.95 261.261  16
 -13  -4   0-43.9632 152.900  19
 -13  -4   1 1085.63 244.755  19
 -13  -4  -1 1153.63 235.733  19
 -13  -4   2 335.838 197.902  19
 -13  -4  -2 236.536 178.639  19
 -13   4   3 2259.84 300.198   8
 -13  -4   3 2498.14 316.614  19
 -13   4   4 268.462 168.751   8
 -13  -4   4-105.901 155.295  19
  13  -4   4 250.558 140.158  15
 -13   4  -5 282.515 177.194   8
 -13  -4   5 485.158 195.500  19
  13  -4   5 460.500 166.102  16
  13  -4   5 361.708 155.522  15
 -13   4  -6 213.921 160.390   8
 -13  -4   6 163.751 157.723  19
  13  -4   6 376.536 155.690  16
  13  -4   6 193.526 145.785  15
 -13   4  -7 3310.04 316.076   8
 -13  -4   7 3788.26 343.257  19
  13  -4   7 3412.96 303.757  16
  13  -4   7 3386.91 285.358  15
  13  -4   8-83.3116 124.513  16
 -13  -4   8 64.6596 140.399  19
  13  -4   8 139.710 129.395  15
  13  -4   9 2112.67 234.007  16
 -13  -4   9 2024.45 242.948  19
  13  -4  10 169.509 109.341  16
 -14   4   0 829.140 208.021   8
 -14  -4   0 469.853 153.195  19
 -14   4  -1 236.712 153.264   8
 -14  -4  -1 195.336 163.599  19
 -14  -4   1-140.275 134.563  19
 -14   4   1 18.2801 144.687   8
 -14   4  -2 326.855 161.396   8
 -14  -4  -2 310.950 142.684  19
 -14  -4   2 130.673 153.048  19
  14  -4   2 108.962 119.117  16
  14  -4   2 283.675 130.096  15
 -14   4   2 310.608 166.232   8
 -14   4  -3 473.760 174.349   8
 -14  -4   3 209.984 150.319  19
  14  -4   3 279.728 132.514  16
  14  -4   3 124.184 116.057  15
 -14   4   3 57.2658 145.450   8
 -14  -4   4 1640.02 231.151  19
  14  -4   4 1708.41 214.764  16
  14  -4   4 1356.16 196.555  15
 -14   4  -4 1440.39 223.285   8
  14  -4   5 275.746 136.220  16
 -14  -4   5 96.5440 143.717  19
 -14   4  -5 18.8338 131.860   8
  14  -4   6 2865.32 248.170  16
 -14  -4   6 3548.38 299.294  19
   0  -5   0-11.9844 76.8755  21
   0  -5  -1 2120.84 178.391  21
   0  -5   1 2017.62 173.691  21
   0  -5  -2 2329.03 184.083  21
   0  -5   2-41.6892 82.9812  21
   0  -5   3 2442.99 189.298  21
   0  -5  -3 2324.30 193.513  21
   0  -5  -4 93.3973 82.4044  21
   0  -5  -5 27642.7 707.363  21
   0  -5  -6 14.3174 96.1637  21
   0  -5  -7 669.357 132.967  21
   0  -5  -8 152.446 104.281  21
   0  -5  -9 10556.7 450.430  21
   0   5  10-33.9881 110.924   4
   0   5  11 2192.21 244.953   4
   0   5  12-92.2051 138.930   4
   0   5  13 3183.04 305.779   4
   0   5  14 388.220 181.614  11
   0   5  14-118.477 159.421  10
   0   5  14-108.435 173.621  14
   0   5  15 10310.2 560.701  11
   0   5  15 10045.8 565.514  10
   0   5  15 10308.3 614.994   5
   0   5  16 85.9669 162.181  10
   0   5  16 18.4863 192.635   5
   0   5  17 7486.37 524.780   5
   0   5  17 7246.31 493.749  10
   0   5  18 160.267 170.247  10
   0   5  18 174.026 200.783   5
   0   5  19 6148.59 423.258  10
   0   5  19 5944.58 443.061   5
   0   5  20-141.220 158.830   5
   0   5  20-6.81012 134.143  10
   0   5  21 2716.57 268.262  13
  -1  -5   0-70.9504 74.5446  21
   1  -5   0-167.877 91.7498  21
   1  -5  -1 235.604 91.1089  21
  -1  -5  -1 151.281 79.6955  21
  -1  -5   1 202.823 89.9451  21
   1  -5   1 258.603 91.0093  21
   1  -5  -2 11282.2 412.793  21
  -1  -5  -2 11344.6 414.654  21
   1  -5   2 11183.8 392.774  21
  -1  -5   2 12150.3 419.354  21
   1  -5  -3 75253.0 1329.54  21
   1  -5   3 73937.0 1287.53  21
  -1  -5  -3 72198.1 1321.19  21
   1  -5  -4 4214.50 257.062  21
  -1  -5  -4 3243.79 230.811  21
   1  -5   4 3896.73 231.367  21
  -1  -5  -5 84992.5 1498.93  21
   1  -5  -5 82494.1 1481.37  21
  -1  -5  -6 24376.0 670.802  21
   1  -5  -6 23308.9 670.152  21
  -1  -5  -7 34890.1 846.034  21
   1  -5  -7 32415.1 838.785  21
   1  -5  -8 45179.8 1029.64  21
  -1  -5  -8 44743.7 1016.46  21
   1  -5  -9 411.273 126.921  21
   1  -5 -10 163.099 109.478  21
   1   5  10 366.970 156.319   4
  -1   5  10 236.644 129.923   4
   1  -5 -11 1934.91 224.549  21
  -1   5  11 1785.51 223.813   4
   1   5  11 1675.87 227.402   4
   1   5  12 6124.10 400.528   4
  -1   5  12 6112.99 401.085   4
   1   5  13 201.843 128.919   4
  -1   5  13 220.462 140.077   4
   1   5  14 3414.13 340.218  11
  -1   5  14 3277.89 314.329  10
   1   5  14 3827.51 356.698  10
  -1   5  14 2909.27 334.493   5
   1  -5  14 3410.93 342.529  15
  -1   5  14 2995.32 334.060  14
   1   5  14 3589.94 351.705  14
   1   5  15 12.8114 152.005  11
  -1   5  15 236.543 181.685  10
   1   5  15-195.247 205.233  10
   1   5  15-103.192 172.327   5
   1   5  16 192.706 167.207  11
  -1   5  16 286.586 166.852  10
   1   5  16 531.985 178.996  10
  -1   5  16 605.541 228.485   5
   1   5  16 253.106 167.147   5
   1   5  17 3571.73 350.052  11
  -1   5  17 3681.91 367.150  10
   1   5  17 3252.04 352.199  10
  -1   5  17 3242.12 358.260   5
   1   5  17 4130.87 400.881   5
   1   5  18 12688.0 643.044   5
  -1   5  18 12103.0 608.209  10
   1   5  18 11921.2 609.303  10
  -1   5  18 12208.1 654.313   5
  -1   5  19 693.864 182.082  10
   1   5  19 320.869 177.806  10
  -1   5  19 201.912 173.326   5
   1   5  19 512.270 187.751   5
   1   5  20 116.259 143.092   5
   1   5  20 248.589 150.840  10
  -1   5  21 162.157 145.401  13
   1   5  21 5.34933 124.606  13
   1   5  21-51.1032 123.814  10
  -2  -5   0 21719.7 602.652  21
   2  -5   0 20745.6 563.720  21
  -2  -5   1 21798.7 613.105  21
   2  -5   1 21430.3 575.087  21
   2  -5  -1 22333.9 587.565  21
  -2  -5  -1 21685.6 602.684  21
   2  -5  -2 2136.25 185.538  21
  -2  -5  -2 1957.39 180.901  21
   2  -5   2 1984.55 165.199  21
  -2  -5  -3 197.237 82.6624  21
   2  -5   3 281.935 91.7101  21
   2  -5  -3 157.797 81.6192  21
  -2  -5  -4 1211.41 148.839  21
   2  -5   4 1325.95 141.712  21
   2  -5  -5 53618.5 1118.20  21
  -2  -5  -5 55064.1 1102.21  21
   2  -5  -6 1518.46 173.981  21
  -2  -5  -6 1587.63 166.813  21
   2  -5  -7 2717.99 237.356  21
   2  -5  -8 5253.27 326.572  21
   2   5   9 79416.7 1556.82   4
  -2   5   9 77025.6 1546.61   4
   2  -5  -9 77261.9 1530.94  21
   2  -5 -10 762.056 154.709  21
   2   5  10 816.000 170.416   4
  -2   5  10 880.718 160.039   4
   2  -5 -11 22458.4 730.709  21
   2   5  11 21235.5 742.104   4
  -2   5  11 20336.4 726.053   4
   2  -5 -12 1217.58 192.765  21
   2   5  12 755.550 178.852   4
  -2   5  12 787.878 175.706   4
  -2   5  13 20.4897 160.126   4
   2   5  13 261.497 144.953   4
  -2   5  14 351.082 193.990  10
   2   5  14 1119.38 237.082  11
   2   5  14 945.459 229.919  10
  -2   5  14 824.230 221.189   5
   2  -5  14 309.292 171.249  15
   2   5  15 15282.0 673.994  11
  -2   5  15 14169.1 680.182  10
   2   5  15 14838.3 678.192  10
  -2   5  15 13986.7 709.267   5
   2   5  15 14572.4 706.164   5
   2  -5  15 14526.3 670.377  15
  -2   5  16-31.3370 167.709  10
   2   5  16-38.2099 164.216  11
   2   5  16 444.839 185.084  10
  -2   5  16 125.861 187.577   5
   2   5  16 245.072 174.128   5
   2   5  17 16640.9 713.264  11
  -2   5  17 15712.7 717.421  10
   2   5  17 15563.0 701.935  10
  -2   5  17 15661.3 752.506   5
   2   5  17 16792.6 740.759   5
   2   5  18 685.370 182.833  11
  -2   5  18 455.289 188.484  10
   2   5  18 811.492 214.268  10
  -2   5  18 896.155 237.927   5
   2   5  18 1037.15 241.213   5
  -2   5  19 796.698 220.011   5
   2   5  19 1304.91 224.427   5
   2   5  19 909.415 196.910  10
   2   5  20 80.7486 127.293   5
   2   5  20-19.0760 122.513  10
  -2   5  21 3545.75 287.688  13
   2   5  21 3944.70 297.925  13
   2   5  21 3767.40 285.636  10
   3  -5   0 46.9471 73.7316  21
  -3  -5  -1 5777.95 312.145  21
   3  -5  -1 5882.48 289.273  21
   3  -5   1 5782.10 280.314  21
   3  -5  -2 105708. 1748.55  21
  -3  -5  -2 103961. 1762.72  21
   3  -5   2 105530. 1679.33  21
  -3  -5   3 1494.55 144.786   1
   3  -5  -3 1554.85 177.421  21
  -3  -5  -3 1051.27 144.109  21
  -3  -5  -4 89899.2 1588.16  21
   3  -5  -4 93801.0 1621.69  21
   3  -5  -5 1353.68 166.984  21
   3  -5  -6 5683.82 323.395  21
   3  -5  -7 6638.36 361.822  21
   3  -5  -8 75629.4 1494.81  21
   3   5   9 2497.67 242.070   4
  -3   5   9 2098.58 225.050   4
   3  -5  -9 2382.92 245.610  21
   3   5  10 92.6168 114.713   4
  -3   5  10 104.835 102.600   4
   3  -5 -10 48.2570 125.276  21
   3  -5 -11 1400.21 193.447  21
  -3   5  11 1364.30 209.830   4
   3   5  11 1597.52 212.750   4
   3  -5 -12 30830.8 930.211  21
   3   5  12 31648.4 947.945   4
  -3   5  12 29716.7 925.906   4
   3   5  13 258.419 164.986   4
  -3   5  13 114.861 134.445   4
   3  -5 -13 87.8491 107.115  21
  -3   5  13-102.634 161.072  10
   3   5  13 76.0692 128.807  11
  -3   5  13 203.611 148.438   5
   3  -5  13 145.668 145.513  15
  -3   5  13-54.1281 132.671  14
   3   5  13-68.8991 147.755  14
  -3   5  14 19128.1 816.765   7
   3   5  14 18775.3 744.345  11
  -3   5  14 19124.4 795.436  10
   3   5  14 18855.5 768.836  10
  -3   5  14 18538.4 807.716   5
   3  -5  14 19000.2 773.790  15
  -3   5  15 1551.56 268.140   7
   3   5  15 1395.68 238.146  11
  -3   5  15 1396.41 254.201  10
   3   5  15 1288.28 265.311  10
  -3   5  15 1092.31 248.018   5
   3   5  15 1237.99 261.199   5
   3  -5  15 984.426 214.959  15
   3   5  16 2088.65 272.376  11
  -3   5  16 1854.40 280.185  10
   3   5  16 2119.97 299.402  10
  -3   5  16 1900.34 291.857   5
   3   5  16 1935.79 276.810   5
   3  -5  16 1963.31 276.735  15
   3   5  17 493.815 195.979  11
   3   5  17 77.9212 188.846  10
  -3   5  17 638.413 225.583   5
   3   5  18 9924.76 533.758  11
   3   5  18 9483.15 534.215  10
  -3   5  18 8848.61 538.090   5
   3   5  19-42.9240 154.123  10
   3   5  19 214.637 159.195  11
  -3   5  20 1540.56 217.039  13
   3   5  20 1585.63 231.550  13
   3   5  20 1639.65 213.384  10
   3   5  21-118.179 130.338  13
   3   5  21 103.926 121.933  10
   4  -5   0 1942.88 178.900  21
   4  -5  -1 147030. 2258.52  21
  -4  -5   1 145161. 2222.93   1
   4  -5  -2 3933.85 265.591  21
  -4  -5   2 4465.43 251.745   1
   4  -5  -3 4122.63 271.529  21
  -4  -5   3 4802.42 253.891   1
   4  -5  -4 384.685 106.054  21
  -4  -5   4 670.183 118.084   1
   4  -5  -5 87288.7 1605.06  21
   4  -5  -6 310.316 118.669  21
   4  -5  -7 1319.08 174.061  21
   4  -5  -8 7002.55 396.050  21
   4  -5  -9 49321.4 1179.72  21
   4  -5 -10 5478.72 374.716  21
   4  -5 -11 21994.5 778.946  21
  -4   5  12 1974.69 290.481   7
   4  -5 -12 1963.23 256.144  21
   4  -5  12 2572.86 295.986  15
  -4   5  13 3470.57 361.832   7
   4   5  13 3186.20 311.508  11
  -4   5  13 3715.08 366.517   5
   4  -5  13 3930.12 367.173  15
  -4   5  14 384.877 196.947   7
  -4   5  14 724.939 210.107   5
   4   5  14 622.938 204.339  11
   4  -5  14 1027.96 239.073  15
  -4   5  15 28639.2 1013.73   7
   4   5  15 28076.8 928.866  11
   4   5  15 28022.1 963.982  10
  -4   5  15 26272.5 969.569   5
   4  -5  15 26446.5 944.471  15
  -4   5  16 28.2208 174.541   7
   4   5  16-410.159 217.809  10
   4   5  16 132.869 164.785  11
  -4   5  16 100.502 169.230   5
   4  -5  16 329.845 189.003  15
   4   5  17 3515.30 334.803  11
   4   5  17 3591.14 352.011  10
   4  -5  17 3720.41 352.959  15
  -4   5  17 3246.02 350.630   5
   4   5  18 196.848 165.925  11
   4   5  18 485.736 207.482  10
   4   5  19 566.804 158.690  11
   4   5  19 645.120 198.829  10
   4   5  20 187.193 129.637  10
  -5  -5   0-73.8090 107.328   1
   5  -5  -1 3699.28 251.475  21
  -5  -5  -1 4577.24 282.998   1
  -5  -5   1 3977.96 256.081   1
   5  -5  -2 30464.3 784.516  21
  -5  -5   2 31271.6 781.930   1
   5  -5  -3 721.832 125.227  21
  -5  -5   3 1097.74 147.388   1
  -5  -5   4 29209.6 749.247   1
   5  -5  -4 29857.3 797.036  21
   5  -5  -5 527.947 122.436  21
   5  -5  -6 21761.5 705.176  21
   5  -5  -7-15.8124 96.2655  21
   5  -5  -8 21246.8 730.776  21
   5  -5  -9-29.5667 148.001  21
   5  -5 -10 18783.2 718.754  21
   5  -5 -11 1383.46 233.257  21
  -5   5  12 62268.7 1619.88   7
   5  -5  12 60839.1 1475.34  17
   5  -5  12 62873.5 1506.04  15
  -5   5  13 1243.96 285.764   7
   5  -5  13 1112.18 238.079  17
   5  -5  13 1662.84 279.177  15
  -5   5  14 25415.8 967.509   7
   5   5  14 24376.2 852.766  11
   5  -5  14 24625.8 892.205  15
  -5   5  15 219.252 185.737   7
   5   5  15 481.610 192.082  11
   5  -5  15 160.497 175.308  15
  -5   5  16 1101.37 242.459   7
  -5   5  16 1070.02 217.775   5
   5   5  16 949.869 236.712  10
   5   5  16 1002.53 204.342  11
   5  -5  16 1222.09 248.410  15
  -5   5  17 245.874 183.826   7
   5   5  17 26.7885 135.376  11
   5   5  17 134.779 171.755  10
   5  -5  17 190.198 200.493  15
   5   5  18 5077.11 361.957  12
   5   5  18 4699.58 345.654  11
   5   5  18 4946.18 370.290  10
   5   5  19 96.6863 115.256  11
   5   5  19 107.293 137.528  10
   5   5  20 1028.61 165.052  11
   5   5  20 1051.78 174.164  10
  -6  -5   0 2668.21 232.944   1
  -6  -5   1 58490.6 1225.81   1
  -6  -5  -1 55947.1 1214.66   1
  -6  -5   2 15524.5 555.699   1
  -6  -5  -2 16311.5 581.852   1
  -6  -5  -3 970.073 169.940   1
   6  -5  -3 861.315 137.580  21
  -6  -5   3 997.381 159.735   1
  -6  -5  -4 104.078 109.039   1
   6  -5  -4 173.721 105.179  21
  -6  -5   4 288.605 125.041   1
   6  -5  -5 29998.3 852.796  21
  -6  -5   5 31169.0 838.148   1
  -6  -5  -5 30116.7 865.434   1
   6  -5  -6 518.393 142.183  21
  -6  -5  -6 173.220 130.353   1
   6  -5  -7 318.461 132.821  21
  -6  -5  -7 371.071 134.111   1
   6  -5  -8 852.923 170.768  21
  -6  -5  -8 612.983 147.466   1
   6  -5  -9 6809.79 427.518  21
  -6   5  10 131.870 175.785   7
   6  -5 -10 145.575 153.588  21
   6  -5  10 156.943 158.166  17
   6  -5  10 192.412 158.148  15
  -6   5  11 19962.7 861.387   7
   6  -5  11 18140.6 765.799  17
   6  -5  11 19291.2 777.539  15
  -6   5  12 273.853 207.084   7
   6  -5  12 109.844 190.118  17
   6  -5  12 265.230 199.322  15
  -6   5  13 994.562 263.683   7
   6  -5  13 1168.96 261.459  17
   6  -5  13 1225.01 243.650  15
  -6   5  14 672.931 252.335   7
   6  -5  14 397.555 203.965  15
   6  -5  14 616.735 224.472  17
  -6   5  15 12492.2 672.618   7
   6  -5  15 12880.7 634.554  15
  -6   5  16-25.9461 185.211   7
   6   5  16 112.599 147.830  11
   6  -5  16 216.422 172.590  15
   6   5  17 613.799 173.969  11
   6   5  17 951.049 218.689  10
   6  -5  17 456.401 189.732  15
   6   5  18-187.203 145.429  12
   6   5  18 310.580 158.843  10
   6   5  18 168.570 129.927  11
   6   5  19 181.592 104.558  11
   6   5  19 274.212 141.704  12
   6   5  19 524.106 146.035  10
  -7  -5   0 22.7569 100.347   1
  -7  -5  -1-20.7718 121.784   1
  -7  -5   1 81.4502 109.056   1
  -7  -5   2 46498.0 1131.70   1
  -7  -5  -2 48582.1 1173.59   1
  -7  -5  -3 1234.28 196.538   1
  -7  -5   3 1204.36 184.445   1
  -7  -5   4 17907.9 649.170   1
  -7  -5  -4 17738.0 663.696   1
  -7  -5   5-218.364 132.399   1
   7  -5  -5-102.233 113.342  21
  -7  -5  -5-19.8784 135.782   1
   7  -5  -6 422.406 162.121  21
  -7  -5  -6 749.201 164.326   1
   7  -5  -7 1545.94 230.880  21
  -7  -5  -7 1293.05 204.856   1
   7  -5  -8 3891.55 335.296  21
  -7  -5  -8 3814.91 321.961   1
  -7   5   9 400.956 219.565   7
   7  -5  -9-53.6316 129.314  21
   7  -5   9 259.216 183.350  17
   7  -5   9 284.608 168.829  15
  -7   5  10 3777.59 396.983   7
   7  -5  10 3433.90 358.499  17
   7  -5  10 3278.35 334.998  15
  -7   5  11 303.886 210.747   7
   7  -5  11 699.901 220.523  17
   7  -5  11 760.952 215.463  15
  -7   5  12 29796.5 1091.98   7
   7  -5  12 28798.4 1001.67  17
   7  -5  12 29970.7 1009.14  15
  -7   5  13 403.569 243.912   7
   7  -5  13 126.329 178.767  17
   7  -5  13 484.735 218.862  15
  -7   5  14 11920.5 675.553   7
   7  -5  14 13213.1 631.707  15
   7  -5  15-70.0933 171.049  15
   7  -5  16 711.811 199.563  15
   7   5  17-71.7810 151.175  10
   7  -5  17-113.260 149.917  15
   7   5  18 785.629 159.776  12
   7   5  18 1259.67 194.282  10
   7   5  19 67.4143 111.617  10
  -8  -5   0 113.279 134.612   1
  -8  -5  -1 14261.0 613.414   1
  -8  -5   1 14990.9 624.843   1
  -8  -5  -2 9118.60 491.767   1
  -8  -5   2 8757.59 485.584   1
  -8  -5  -3 3046.07 288.652   1
  -8  -5   3 2820.47 283.278   1
  -8  -5   4 636.461 151.602   1
  -8  -5  -4 914.241 196.705   1
  -8  -5  -5 5952.03 413.541   1
  -8  -5   5 4920.45 359.423   1
  -8  -5   6 449.939 161.042  19
  -8  -5  -6 473.480 152.789   1
   8  -5   6 639.039 176.098  17
  -8   5   7 621.446 212.171   7
   8  -5  -7 1014.87 198.003  21
   8  -5   7 1384.00 251.556  17
  -8   5   8 1550.90 301.856   7
   8  -5   8 1542.15 270.354  17
   8  -5   8 1022.04 214.412  15
  -8   5   9 3024.28 355.306   7
   8  -5   9 4221.75 381.157  17
   8  -5   9 3505.56 361.071  15
  -8   5  10 958.910 256.886   7
   8  -5  10 1124.93 246.457  17
   8  -5  10 1262.62 259.055  15
  -8   5  11 10356.2 649.485   7
   8  -5  11 10306.4 565.170  15
   8  -5  11 10589.2 599.228  17
   8  -5  12 262.205 199.656  17
   8  -5  12 86.2748 168.636  15
   8  -5  13 28.0770 177.270  15
   8  -5  14-6.80560 159.648  15
   8  -5  15 8004.10 465.298  15
   8  -5  16 132.113 134.775  15
   8   5  17 723.891 168.992  10
   8  -5  17 735.956 154.707  15
   8   5  18-35.7701 107.154  10
  -9  -5   0 6.94831 143.203  19
  -9   5   0 1.18719 193.071   9
  -9  -5   0-111.167 150.387   1
  -9  -5  -1 1154.39 250.571  19
  -9  -5   1 1091.31 236.134  19
  -9   5   1 744.645 214.372   9
  -9   5  -1 1185.67 272.275   9
  -9  -5  -1 883.482 198.623   1
  -9  -5   1 943.032 212.545   1
  -9  -5  -2 12865.0 655.730  19
  -9  -5   2 13631.3 673.188  19
  -9  -5   2 12786.6 612.787   1
  -9   5   2 13299.9 697.348   9
  -9   5  -2 11886.7 683.808   9
  -9  -5  -3 5579.40 441.773  19
  -9  -5   3 6317.36 471.655  19
  -9   5   3 6209.39 484.107   9
  -9   5  -3 5392.75 462.493   9
  -9  -5   4 522.489 208.979  19
  -9   5   4 571.818 172.343   9
  -9   5  -4 736.822 224.756   9
  -9  -5  -4 613.755 215.008  19
  -9  -5   5 922.685 236.418  19
   9  -5   5 1210.74 226.011  17
  -9   5  -5 1238.65 274.057   9
  -9  -5   6 2335.93 307.148  19
   9  -5   6 1834.81 283.716  17
  -9   5  -6 1879.81 310.625   9
  -9  -5   7 60.8239 198.813  19
   9  -5   7 245.826 185.409  17
  -9   5  -7 86.3687 190.650   9
   9  -5   7 79.8282 171.335  15
   9  -5   8 1435.97 255.436  17
   9  -5   8 1350.46 254.251  15
   9  -5   9 1145.88 254.734  17
   9  -5   9 1308.50 247.138  15
   9  -5  10-230.513 198.543  17
   9  -5  10 308.067 188.889  16
   9  -5  10-82.5866 168.954  15
   9  -5  11 4108.86 384.896  15
   9  -5  12 11814.4 594.176  15
   9  -5  13 617.336 189.945  15
   9  -5  14 5768.40 396.538  15
   9  -5  15 805.087 186.213  15
   9  -5  16 292.062 129.340  15
 -10  -5   0 3143.13 368.259  19
 -10   5   0 3167.05 387.348   9
 -10  -5  -1 24721.5 959.419  19
 -10  -5   1 25815.4 969.482  19
 -10   5   1 26606.8 1045.77   9
 -10   5  -1 25353.1 1017.06   9
 -10  -5   2 13.8928 194.267  19
 -10  -5  -2 139.567 169.937  19
 -10   5   2 494.478 237.334   9
 -10   5  -2 194.610 198.154   9
 -10  -5  -3 2565.48 347.432  19
 -10  -5   3 2133.23 307.372  19
 -10   5   3 2615.62 340.005   9
 -10   5  -3 2799.97 359.028   9
 -10  -5   4-103.205 202.685  19
 -10  -5  -4 249.991 202.768  19
 -10   5   4 1.36333 183.915   9
 -10   5  -4-45.2580 229.218   9
 -10  -5   5 2041.70 316.689  19
 -10   5  -5 1969.30 328.813   9
 -10  -5   6 4849.37 439.021  19
  10  -5   6 4594.53 394.100  17
 -10   5  -6 3916.72 398.807   9
  10  -5   6 4412.11 391.869  15
 -10  -5   7 2005.22 313.937  19
  10  -5   7 1578.43 273.411  17
  10  -5   7 1801.12 276.928  15
  10  -5   8 987.652 235.112  15
  10  -5   9 3257.38 341.165  15
  10  -5  10-195.851 185.043  16
  10  -5  10 63.6540 170.489  15
  10  -5  11 8276.06 469.428  16
  10  -5  11 7424.58 464.291  15
  10  -5  12 277.161 172.227  15
  10  -5  13 112.205 133.153  15
  10  -5  14 341.655 145.791  15
  10  -5  15 5076.26 320.357  15
 -11  -5   0 452.427 217.737  19
 -11  -5   1 385.945 234.979  19
 -11  -5  -1 265.266 201.011  19
 -11  -5  -2 12318.6 660.509  19
 -11  -5   2 13692.2 703.580  19
 -11  -5  -3 321.035 201.329  19
 -11  -5   3 120.661 178.304  19
 -11  -5  -4 994.010 235.360  19
 -11  -5   4 1149.66 262.722  19
 -11  -5   5 166.966 182.266  19
 -11  -5   6 1058.04 268.796  19
  11  -5   6 1437.31 271.599  15
 -11  -5   7 139.135 197.452  19
  11  -5   7-189.317 182.061  15
 -11  -5   8 15091.9 686.719  19
  11  -5   8 14812.2 670.427  15
  11  -5   9 13.7218 178.396  16
  11  -5   9 75.6380 153.405  15
  11  -5  10 2281.97 268.754  16
  11  -5  10 2207.74 263.436  15
  11  -5  11 429.250 162.144  16
  11  -5  11 628.834 168.524  15
  11  -5  12 2614.50 245.055  16
  11  -5  12 2370.77 241.481  15
  11  -5  13 26.2641 110.302  15
 -12  -5   0 184.206 186.464  19
 -12  -5   1 3531.85 372.371  19
 -12  -5  -1 2811.66 322.722  19
 -12  -5   2-70.7908 180.695  19
 -12  -5  -2 14.4691 158.158  19
 -12  -5  -3 574.184 214.899  19
 -12  -5   3 421.010 193.650  19
 -12  -5   4 270.394 196.845  19
 -12  -5   5 2512.28 321.096  19
  12  -5   5 2094.98 266.511  15
 -12  -5   6 1466.71 264.658  19
  12  -5   6 1213.41 203.755  15
 -12  -5   7 1458.80 256.305  19
  12  -5   7 1007.00 223.587  16
  12  -5   7 1092.33 197.429  15
 -12  -5   8 691.343 199.537  19
  12  -5   8 430.870 164.399  16
  12  -5   8 548.648 180.053  15
  12  -5   9 5571.78 367.100  16
  12  -5   9 5180.33 357.914  15
  12  -5  10 21.7615 122.293  16
  12  -5  10 301.675 126.134  15
  12  -5  11 3793.91 281.969  16
  12  -5  11 3764.21 275.109  15
 -13  -5   0 199.524 183.932  19
 -13  -5   1 377.229 188.303  19
 -13  -5  -1 359.834 176.788  19
 -13  -5  -2 3738.40 343.951  19
 -13  -5   2 3597.90 342.402  19
 -13  -5  -3-87.0227 146.064  19
 -13  -5   3 157.457 149.405  19
  13  -5   3 353.444 151.944  15
 -13  -5   4 669.055 207.709  19
  13  -5   4 525.845 167.064  15
 -13  -5   5 740.972 199.278  19
  13  -5   5 871.896 187.725  16
  13  -5   5 737.835 162.148  15
 -13   5  -6 690.241 186.099   8
 -13  -5   6 325.098 150.166  19
  13  -5   6 465.803 160.275  16
  13  -5   6 305.861 135.911  15
 -13   5  -7 48.8562 143.396   8
 -13  -5   7 97.1194 136.131  19
  13  -5   7 135.878 125.897  16
  13  -5   7 128.484 132.322  15
 -13  -5   8 4383.64 318.199  19
  13  -5   8 4297.33 302.773  16
  13  -5   8 4188.95 284.460  15
 -14   5   0 150.173 126.289   8
 -14  -5   0 126.166 141.211  19
 -14   5   1 366.963 167.018   8
 -14   5  -1 649.072 188.055   8
 -14  -5  -1 399.060 145.726  19
 -14  -5   1 96.3185 122.010  19
  14  -5   1 255.035 106.640  15
 -14   5  -2 64.6718 141.508   8
  14  -5   2-74.9691 105.779  16
 -14  -5   2 107.442 126.008  19
  14  -5   2 28.5620 103.899  15
 -14   5   2 178.775 147.148   8
 -14   5  -3 331.632 154.890   8
 -14  -5   3 149.439 121.086  19
  14  -5   3 372.076 127.575  16
   0  -6   0 4597.63 279.471  21
   0  -6   1 99.5366 84.8304  21
   0  -6  -1-125.091 101.754  21
   0  -6   2 9442.69 412.197  21
   0  -6  -2 9131.22 406.909  21
   0  -6   3 32.0369 91.8387  21
   0  -6  -3-219.719 118.364  21
   0  -6  -4 62216.7 1281.37  21
   0  -6  -5 120.195 117.425  21
   0  -6  -6 119523. 2072.61  21
   0  -6  -7-74.5345 103.288  21
   0  -6  -8 4848.74 328.172  21
   0  -6  -9 160.027 122.118  21
   0   6  10 20955.1 759.923   4
   0  -6 -10 21495.9 728.028  21
   0   6  11-28.9200 136.080   4
   0   6  12 746.105 190.622   4
   0   6  13-378.645 175.404   6
   0   6  13 39.7489 167.647  10
   0   6  13-129.725 176.267  14
   0   6  14 1878.01 265.171  10
   0   6  14 1734.64 285.092  14
   0   6  15 230.581 182.110  10
   0   6  15-70.4411 196.731   5
   0   6  16 3718.33 364.085  10
   0   6  16 3664.21 390.481   5
   0   6  17-160.319 181.524  10
   0   6  17 40.9045 164.036   5
   0   6  18 702.899 192.947  10
   0   6  18 956.135 232.080   5
   0   6  19 12.5957 146.974  10
   0   6  19 157.229 147.629   5
   0   6  20 5880.98 367.112  10
   0   6  20 5323.02 371.307   5
   0   6  21-110.608 117.027  13
   1  -6   0 47.3454 93.4942  21
  -1  -6   0 80.5928 109.843  21
   1  -6   1 23018.9 651.227  21
  -1  -6   1 22440.0 668.665  21
  -1  -6  -1 22014.8 661.667  21
   1  -6  -1 22799.2 663.920  21
  -1  -6  -2 35.6752 97.3245  21
  -1  -6   2 190.909 112.631  21
   1  -6  -2 33.5484 95.9630  21
   1  -6   2 140.703 87.8257  21
  -1  -6  -3 87407.4 1616.16  21
   1  -6  -3 90401.7 1636.68  21
   1  -6   3 90199.4 1604.68  21
   1  -6  -4 3486.56 257.786  21
  -1  -6  -4 3261.55 259.800  21
   1  -6  -5 8103.42 397.660  21
  -1  -6  -5 7724.94 387.074  21
   1  -6  -6 771.440 156.132  21
  -1  -6  -6 772.254 150.808  21
   1  -6  -7 92488.1 1752.48  21
  -1  -6  -7 94652.5 1755.02  21
   1  -6  -8 8710.56 436.657  21
  -1  -6  -8 8626.68 435.074  21
   1  -6  -9 48003.5 1171.38  21
   1  -6 -10 1206.66 195.255  21
   1   6  10 1182.04 209.147   4
  -1   6  10 1142.88 210.490   4
   1   6  11 6280.39 420.356   4
  -1   6  11 5719.20 406.128   4
   1  -6 -11 6349.47 400.251  21
   1   6  12 3038.72 317.955   4
  -1   6  12 3033.44 314.451   4
   1   6  13 934.893 225.954  11
  -1   6  13 1117.13 225.993  10
   1   6  13 1457.19 249.893  10
   1  -6  13 1025.00 226.405  15
  -1   6  13 1519.90 265.574  14
   1   6  13 1067.42 230.661  14
  -1   6  14 1939.65 286.503  10
   1   6  14 2056.32 281.401  10
   1   6  14 2170.61 272.167  11
   1  -6  14 1742.54 247.489  15
  -1   6  14 1605.89 283.577  14
   1   6  14 2194.82 310.574  14
  -1   6  15 55.0272 160.986  10
   1   6  15 126.206 194.563  10
  -1   6  15 231.209 219.675   5
  -1   6  16 6821.14 472.454  10
   1   6  16 6281.46 458.704  10
  -1   6  16 6725.09 509.601   5
   1   6  16 7505.96 513.974   5
  -1   6  17 6005.22 445.309  10
  -1   6  17 6933.21 494.890   5
   1   6  17 6709.49 486.114   5
  -1   6  18-182.914 171.814  10
   1   6  18-197.259 175.343  10
  -1   6  18 115.572 152.983   5
   1   6  18 102.246 166.571   5
   1   6  19 2189.41 256.848  10
  -1   6  19 2334.56 279.306   5
   1   6  19 2712.62 295.499   5
  -1   6  20 160.612 153.772   5
   1   6  20-118.194 138.242  10
   1   6  20-9.46798 130.941   5
   2  -6   0 38108.7 913.340  21
  -2  -6   0 40919.9 956.306  21
   2  -6  -1 1541.55 184.156  21
   2  -6   1 1680.62 176.600  21
  -2  -6  -1 1548.59 180.624  21
   2  -6  -2 4083.95 271.059  21
   2  -6   2 4402.98 268.964  21
  -2  -6  -2 4679.83 293.626  21
   2  -6  -3 28657.2 785.490  21
  -2  -6  -3 30781.2 809.461  21
   2  -6   3 28076.5 743.689  21
   2  -6  -4 88658.0 1641.39  21
  -2  -6  -4 87224.5 1639.23  21
   2  -6  -5 39717.5 986.492  21
  -2  -6  -5 41960.7 1000.24  21
   2  -6  -6 73126.7 1508.85  21
  -2  -6  -6 79177.9 1526.50  21
   2  -6  -7 32621.0 900.861  21
   2  -6  -8 971.360 185.900  21
   2  -6  -9 3185.41 285.552  21
   2   6  10 39312.2 1078.56   4
  -2   6  10 39247.0 1073.61   4
   2  -6 -10 42141.1 1111.13  21
   2  -6 -11 333.217 143.477  21
   2   6  11 406.455 176.866   4
  -2   6  11 429.981 148.572   4
  -2   6  12 2654.69 293.245   4
  -2   6  12 2472.85 292.267  10
   2   6  12 2506.08 288.848  10
   2   6  12 2494.95 294.331   4
   2  -6 -12 2949.17 309.427  21
   2  -6  12 2154.47 262.448  15
  -2   6  12 2621.17 299.271  14
   2   6  12 2114.34 251.146  14
   2   6  13 196.462 142.416  11
  -2   6  13 670.945 176.843  10
   2   6  13 414.936 195.066  10
   2  -6  13 569.050 202.054  15
  -2   6  13 11.1103 180.058  14
   2   6  13 201.317 168.053  14
   2   6  14 6399.07 444.671  11
  -2   6  14 6451.09 452.211  10
   2   6  14 5563.00 424.023  10
  -2   6  14 5953.92 464.670   5
   2  -6  14 5697.96 418.140  15
  -2   6  14 5430.41 433.573  14
   2   6  14 6639.93 486.843  14
  -2   6  15 4388.87 407.883   7
  -2   6  15 3205.18 348.296  10
   2   6  15 3250.05 328.119  11
   2   6  15 3601.26 358.217  10
  -2   6  15 4062.56 407.126   5
   2  -6  15 3551.65 357.185  15
   2   6  16 8696.08 502.479  11
  -2   6  16 7932.15 510.514  10
   2   6  16 9089.93 535.735  10
  -2   6  16 8235.26 541.935   5
   2   6  16 9581.82 573.927   5
  -2   6  17 174.545 191.481  10
   2   6  17 254.130 172.725  10
  -2   6  17-261.822 206.928   5
   2   6  17 74.1658 179.672   5
   2   6  18 432.106 190.331  10
  -2   6  18 550.238 208.464   5
   2   6  18 349.583 194.978   5
   2   6  19 702.210 160.635  10
  -2   6  19 1138.97 216.620   5
   2   6  19 802.039 191.482   5
   2   6  20 5288.49 342.824  10
   2   6  20 5427.52 353.136   5
   3  -6   0-229.714 102.520  21
   3  -6  -1 44764.9 1019.94  21
   3  -6   1 44514.1 991.680  21
   3  -6  -2 15406.5 551.621  21
  -3  -6  -2 15268.8 563.199  21
   3  -6   2 15436.4 516.488  21
   3  -6  -3 68761.4 1375.66  21
  -3  -6  -3 68012.6 1379.41  21
   3  -6  -4 130.539 107.398  21
  -3  -6  -4 152.928 112.848  21
   3  -6  -5 6641.86 385.798  21
  -3  -6  -5 6151.89 357.982  21
   3  -6  -6 1260.78 194.859  21
   3  -6  -7 30662.7 888.772  21
   3  -6  -8 570.668 181.499  21
   3   6   9 26553.7 830.498   4
  -3   6   9 25471.3 819.049   4
   3  -6  -9 27177.8 859.301  21
   3   6  10 7438.94 441.317   4
  -3   6  10 7456.61 441.714   4
   3  -6 -10 8144.37 467.871  21
   3  -6 -11 2014.29 268.769  21
   3   6  11 1823.63 247.487   4
  -3   6  11 1970.42 255.490   4
  -3   6  12 1475.26 247.642  10
   3   6  12 1535.72 258.203  10
   3  -6  12 1570.65 251.539  15
  -3   6  12 1398.87 249.189  14
   3   6  12 1323.82 234.432  14
  -3   6  13 9329.92 550.814  10
   3   6  13 11129.9 587.129  10
  -3   6  13 12105.2 631.276   5
   3  -6  13 11042.2 577.655  15
  -3   6  13 9897.02 570.182  14
   3   6  13 10782.0 600.297  14
  -3   6  14 272.760 194.861   7
   3   6  14-67.8481 171.815  11
  -3   6  14-10.6819 170.391  10
   3   6  14 206.850 185.960  10
  -3   6  14 194.409 188.189   5
   3  -6  14 154.100 172.068  15
  -3   6  15 2077.62 304.020   7
   3   6  15 2682.14 304.542  11
   3   6  15 2352.34 296.492  10
  -3   6  15 2450.45 318.611   5
   3  -6  15 3043.51 336.614  15
  -3   6  16 390.292 186.389   7
   3   6  16 451.045 185.394  11
   3   6  16 238.518 195.930  10
  -3   6  16 28.8610 183.303   5
   3   6  16 558.148 200.405   5
   3  -6  16 234.386 192.040  15
   3   6  17 4918.16 370.444  11
   3   6  17 4701.32 386.894  10
   3   6  17 5431.87 416.686   5
  -3   6  17 4519.74 400.364   5
   3   6  18 843.996 195.830  10
  -3   6  18 613.716 195.444   5
   3   6  18 779.103 187.727   5
   3   6  19 3443.14 304.055  10
  -3   6  20-115.461 110.865  13
   3   6  20 9.70255 109.140  10
   4  -6   0 116879. 1977.09  21
   4  -6  -1 29474.5 791.865  21
  -4  -6   1 27778.6 742.366   1
   4  -6  -2 11531.0 479.661  21
  -4  -6   2 11326.9 445.422   1
   4  -6  -3 2659.40 238.864  21
  -4  -6   3 2551.45 200.308   1
   4  -6  -4 29953.4 844.640  21
   4  -6  -5 2845.81 270.485  21
   4  -6  -6 74496.4 1553.08  21
   4  -6  -7 1554.82 238.053  21
   4  -6  -8 156.626 135.409  21
   4  -6  -9 2116.54 264.303  21
   4  -6 -10 7410.33 465.900  21
   4  -6 -11 189.188 125.412  21
   4  -6  11 185.964 142.266  17
   4  -6  11 78.8736 151.245  15
  -4   6  12 9393.75 593.267   7
   4  -6  12 8936.00 498.576  17
   4  -6  12 8952.24 508.826  15
  -4   6  13 1221.67 262.785   7
  -4   6  13 476.107 176.413   5
   4  -6  13 1302.47 251.126  15
   4   6  14 3077.23 334.789  10
  -4   6  14 3305.39 375.976   7
  -4   6  14 3191.46 356.223   5
   4  -6  14 3671.21 353.581  15
  -4   6  15 3210.39 362.256   7
   4   6  15 3393.29 337.553  10
  -4   6  15 2636.78 330.813   5
   4  -6  15 3248.94 342.727  15
  -4   6  16 4794.83 416.195   7
   4   6  16 4787.87 377.706  11
   4   6  16 4422.81 383.509  10
  -4   6  16 4224.32 385.426   5
   4  -6  16 4467.68 376.475  15
  -4   6  17 74.6156 150.754   7
   4   6  17-66.5292 142.050  11
   4   6  17 118.184 189.888  10
  -4   6  17-1.89576 164.927   5
  -4   6  18-230.505 170.582   5
   4   6  18 81.9054 141.153  10
   4   6  19 160.479 132.292  10
   4   6  20 2075.73 205.652  10
  -5  -6   0-4.07976 100.395   1
  -5  -6  -1 8900.37 430.107   1
  -5  -6   1 9129.15 424.131   1
   5  -6  -2 4672.62 306.521  21
  -5  -6   2 5237.99 310.353   1
  -5  -6   3 50523.5 1105.34   1
   5  -6  -3 48469.0 1152.00  21
   5  -6  -4 1770.47 217.510  21
   5  -6  -5 2905.01 279.868  21
   5  -6  -6 2395.19 272.324  21
   5  -6  -7 16770.8 665.996  21
   5  -6  -8 2124.03 256.563  21
   5  -6  -9 8674.83 497.263  21
  -5   6  10-127.991 203.088   7
   5  -6 -10-11.8318 156.450  21
   5  -6  10-58.9044 145.723  17
   5  -6  10 150.520 168.488  15
  -5   6  11 1449.11 308.388   7
   5  -6  11 1364.74 222.609  17
   5  -6  11 1598.58 268.817  15
  -5   6  12 4162.51 410.477   7
   5  -6  12 4310.53 371.322  17
   5  -6  12 4644.78 396.186  15
  -5   6  13 27708.0 1039.88   7
   5  -6  13 28235.1 947.023  17
   5  -6  13 28079.1 957.824  15
  -5   6  14 2775.89 357.038   7
   5  -6  14 3355.14 355.851  15
  -5   6  15 217.406 188.268   7
   5   6  15 134.404 170.246  10
   5  -6  15 346.635 168.463  15
  -5   6  16 49.8958 178.083   7
   5   6  16-59.4296 149.359  10
   5  -6  16 286.145 185.546  15
  -5   6  17 2203.09 276.372   7
   5   6  17 2799.60 311.682  10
   5  -6  17 2180.23 263.530  15
   5   6  18 267.767 121.857  11
   5   6  18 62.5204 119.521  10
   5   6  19 1699.44 204.250  10
  -6  -6   0 47841.8 1137.35   1
  -6  -6  -1 7794.40 418.825   1
  -6  -6   1 8294.34 427.174   1
  -6  -6   2 27027.3 804.075   1
  -6  -6  -2 27048.7 836.200   1
  -6  -6   3 8942.41 445.749   1
  -6  -6  -3 9320.75 475.138   1
   6  -6  -4 8077.35 440.264  21
  -6  -6  -4 7816.40 443.676   1
   6  -6  -5 3734.54 323.623  21
  -6  -6  -5 2944.69 283.563   1
   6  -6  -6 6021.69 413.593  21
  -6  -6  -6 5214.68 375.183   1
   6  -6  -7 2091.11 264.908  21
  -6  -6  -7 2058.66 266.179   1
   6  -6  -8 2366.48 289.611  21
   6  -6   8 2559.66 298.241  17
  -6  -6  -8 2741.58 291.911   1
  -6   6   9 529.305 225.494   7
   6  -6   9 628.997 219.373  17
   6  -6   9 1183.55 248.857  15
  -6   6  10 3027.51 381.306   7
   6  -6  10 3100.84 340.288  17
   6  -6  10 3395.94 370.569  15
  -6   6  11 853.361 271.414   7
   6  -6  11 251.877 177.185  17
   6  -6  11 582.482 209.506  15
  -6   6  12 13148.3 717.043   7
   6  -6  12 14604.6 683.664  17
   6  -6  12 13390.7 647.162  15
  -6   6  13 455.786 221.722   7
   6  -6  13 487.173 212.921  17
   6  -6  13 394.248 194.302  15
  -6   6  14 1168.62 253.884   7
   6  -6  14 1500.08 253.941  17
   6  -6  14 1003.15 226.054  15
  -6   6  15 964.328 246.252   7
   6   6  15 884.653 220.792  10
   6  -6  15 1337.89 246.487  15
  -6   6  16 2120.64 284.648   7
   6   6  16 2603.83 289.450  10
   6  -6  16 2677.03 294.405  15
   6   6  17 164.474 163.632  10
   6  -6  17-63.0489 151.401  15
   6   6  18 115.236 120.034  10
  -7  -6   0 26.0076 109.609   1
  -7  -6  -1 1849.44 225.811   1
  -7  -6   1 2008.60 244.958   1
  -7  -6  -2 2144.50 258.055   1
  -7  -6   2 1786.42 223.574   1
  -7  -6   3 24449.0 788.137   1
  -7  -6  -3 22292.7 796.084   1
  -7  -6  -4 1032.40 193.257   1
  -7  -6   4 1179.70 198.437   1
  -7  -6  -5 374.952 137.473   1
   7  -6  -6 1236.19 245.306  21
  -7  -6  -6 1193.60 206.099   1
   7  -6   6 596.754 174.822  17
   7  -6   6 1123.84 204.875  15
  -7   6   7 8555.36 551.240   7
   7  -6  -7 8596.96 496.697  21
   7  -6   7 8282.36 506.920  17
   7  -6   7 8820.00 511.905  15
  -7   6   8 2222.72 299.765   7
   7  -6   8 2549.41 323.062  17
   7  -6   8 2602.84 309.011  15
  -7   6   9 6257.94 502.807   7
   7  -6   9 6997.05 493.276  17
   7  -6   9 6620.46 471.173  15
  -7   6  10-198.345 233.932   7
   7  -6  10 30.5927 178.318  17
   7  -6  10 231.496 187.028  15
  -7   6  11 2128.79 327.939   7
   7  -6  11 2446.47 322.518  17
   7  -6  11 2087.12 291.679  15
  -7   6  12 1750.34 322.076   7
   7  -6  12 1498.74 280.243  17
   7  -6  12 1561.20 266.726  15
  -7   6  13 4408.41 432.177   7
   7  -6  13 5041.25 411.421  17
   7  -6  13 4960.57 405.485  15
  -7   6  14 309.732 175.563   7
   7  -6  14 259.343 185.538  15
   7  -6  15 21.6350 148.647  15
   7   6  16 157.063 135.102  10
   7  -6  16-84.5575 148.462  15
   7   6  17 1522.31 210.517  10
   7  -6  17 1421.58 201.928  15
   7   6  18 17.4497 106.388  10
  -8  -6   0 14473.8 702.941  19
  -8   6   0 15053.0 743.552   9
  -8  -6  -1 679.155 192.342  19
  -8  -6   1 891.954 192.770  19
  -8  -6  -1 758.892 185.317   1
  -8  -6   1 945.328 199.953   1
  -8   6   1 798.956 245.126   9
  -8   6  -1 912.972 236.727   9
  -8  -6  -2 5869.04 417.356   1
  -8  -6   2 5956.04 420.144   1
  -8  -6  -2 5783.02 435.650  19
  -8   6   2 6284.47 478.200   9
  -8   6  -2 6034.60 475.960   9
  -8  -6   2 5575.01 433.716  19
  -8  -6  -3-368.286 218.283  19
  -8  -6   3-83.0579 168.466  19
  -8  -6  -3-226.381 168.009   1
  -8   6   3-127.782 178.792   9
  -8   6  -3 301.095 217.106   9
  -8  -6   3 120.737 148.605   1
  -8  -6   4 10508.5 603.236  19
  -8  -6   4 10324.7 529.272   1
  -8  -6  -4 9891.90 578.394  19
   8  -6   4 8931.94 519.477  17
  -8   6   4 9667.32 588.369   9
  -8   6  -4 10074.1 605.922   9
  -8  -6  -5 1951.98 297.301  19
  -8  -6   5 2620.41 321.901  19
   8  -6   5 2273.51 296.942  17
  -8   6  -5 2430.35 339.291   9
  -8  -6   6 5036.28 427.405  19
   8  -6   6 4866.51 407.092  17
  -8   6  -6 4981.14 432.724   9
   8  -6   6 5348.21 421.934  15
  -8   6   7 3755.93 418.289   7
   8  -6   7 4726.77 410.599  17
  -8   6  -7 4149.24 387.514   9
   8  -6   7 4456.98 387.324  15
  -8   6   8 169.347 176.489   7
   8  -6   8 562.216 246.358  17
   8  -6   8 605.280 223.619  15
  -8   6   9 710.057 235.498   7
   8  -6   9 1262.20 259.969  15
  -8   6  10 13743.5 717.563   7
   8  -6  10 13831.4 679.663  17
   8  -6  10 14032.6 667.467  15
  -8   6  11-374.824 233.784   7
   8  -6  11-127.705 181.603  17
   8  -6  11 177.978 168.506  15
  -8   6  12 1775.65 312.189   7
   8  -6  12 1776.44 274.274  17
   8  -6  12 2351.14 309.896  15
   8  -6  13 886.991 218.245  15
   8  -6  14 2890.19 309.357  15
   8  -6  15 720.090 174.606  15
   8   6  16 1917.22 222.581  10
   8  -6  16 1365.58 203.462  15
   8   6  17 342.601 109.101  10
   8  -6  17 289.197 119.706  15
  -9  -6   0 124.519 205.455  19
  -9   6   0-309.831 243.120   9
  -9  -6  -1 7045.99 514.073  19
  -9   6   1 6761.52 515.998   9
  -9   6  -1 7569.76 541.016   9
  -9  -6   1 7529.05 534.056  19
  -9  -6  -2 2437.28 334.157  19
  -9  -6   2 2448.81 345.340  19
  -9   6   2 2216.30 339.472   9
  -9   6  -2 2197.85 347.625   9
  -9  -6   3 19215.8 843.990  19
  -9  -6  -3 18709.3 814.635  19
  -9   6   3 20940.5 881.657   9
  -9   6  -3 19757.3 894.963   9
  -9  -6   4 6137.39 472.789  19
   9  -6   4 4854.96 404.580  17
  -9   6   4 5061.43 445.351   9
  -9   6  -4 4799.70 448.714   9
  -9  -6  -4 4946.94 416.395  19
  -9  -6  -5 1437.28 262.559  19
  -9  -6   5 1291.57 275.081  19
   9  -6   5 999.898 211.110  17
  -9   6  -5 931.534 243.185   9
  -9  -6   6 49.7140 184.456  19
   9  -6   6 373.663 222.297  17
  -9   6  -6 279.027 209.183   9
   9  -6   6-1.78498 183.514  15
  -9  -6   7 9993.41 567.969  19
   9  -6   7 9378.90 554.625  17
  -9   6  -7 9502.97 592.542   9
   9  -6   7 9056.23 540.033  15
   9  -6   8-54.0914 180.172  17
   9  -6   8 229.972 181.334  15
   9  -6   9 10463.8 584.325  17
   9  -6   9 9375.24 544.129  15
   9  -6  10 505.996 217.551  17
   9  -6  10 335.548 171.043  15
   9  -6  11 212.173 178.957  17
   9  -6  11 670.347 239.312  15
   9  -6  12 748.819 196.679  15
   9  -6  13 3595.25 319.418  15
   9  -6  14 424.585 172.794  15
   9   6  15 540.871 143.579  10
   9  -6  15 240.332 134.890  15
 -10  -6   0 19382.9 856.167  19
 -10   6   0 21767.8 937.306   9
 -10  -6  -1 1374.76 260.158  19
 -10  -6   1 1396.76 282.170  19
 -10   6   1 1285.02 287.821   9
 -10   6  -1 1497.17 292.468   9
 -10  -6  -2 1624.32 274.283  19
 -10  -6   2 1912.53 319.373  19
 -10   6   2 1275.66 293.588   9
 -10   6  -2 1183.80 256.585   9
 -10  -6  -3 442.224 193.783  19
 -10  -6   3 317.695 196.727  19
 -10   6   3 537.908 204.984   9
 -10   6  -3 341.234 234.277   9
 -10  -6   4 14756.1 727.787  19
 -10  -6  -4 13892.3 687.758  19
 -10   6   4 12479.9 690.271   9
 -10   6  -4 12087.0 697.526   9
 -10  -6   5 1454.64 270.562  19
 -10   6  -5 1848.80 303.330   9
 -10  -6   6 25331.2 957.994  19
  10  -6   6 25524.2 901.228  17
 -10   6  -6 23221.6 940.477   9
  10  -6   6 24666.5 897.171  15
 -10  -6   7 330.192 198.336  19
  10  -6   7 558.014 211.060  17
 -10   6  -7 475.187 243.666   9
  10  -6   7 497.583 200.019  15
  10  -6   8 214.020 195.651  17
  10  -6   8 82.1526 170.008  15
  10  -6   9 330.694 182.243  15
  10  -6  10 8038.06 456.967  16
  10  -6  10 7446.23 467.239  15
  10  -6  11 901.163 212.576  15
  10  -6  12 782.182 199.075  15
  10  -6  13-28.4956 118.326  15
  10  -6  14 1221.22 176.967  15
 -11  -6   0-165.324 191.634  19
 -11  -6  -1 11848.9 647.997  19
 -11  -6   1 10636.6 616.094  19
 -11   6  -1 10884.8 660.323   9
 -11  -6   2 1356.14 268.183  19
 -11  -6  -2 1304.05 270.739  19
 -11  -6  -3 7414.44 503.707  19
 -11  -6   3 8100.09 541.251  19
 -11  -6  -4-70.0722 182.789  19
 -11  -6   4-36.9225 175.020  19
 -11  -6   5 198.491 201.025  19
  11  -6   5 309.661 180.536  15
 -11  -6   6 343.162 174.024  19
  11  -6   6-30.8153 154.934  15
 -11  -6   7 11101.0 587.421  19
  11  -6   7 10226.1 539.473  15
  11  -6   8-90.6002 155.354  15
  11  -6   9 5650.17 377.924  16
  11  -6   9 5361.79 379.511  15
  11  -6  10 114.285 125.365  16
  11  -6  10 516.546 153.137  15
  11  -6  11 1166.42 194.238  15
  11  -6  12-238.774 132.848  15
 -12  -6   0 6461.32 460.422  19
 -12  -6   1 305.459 183.544  19
 -12  -6  -1 175.058 184.492  19
 -12  -6   2 884.242 230.707  19
 -12  -6  -2 895.635 226.110  19
 -12  -6  -3 15.7565 160.872  19
 -12  -6   3-217.453 175.355  19
 -12  -6   4 4416.13 389.880  19
  12  -6   4 4090.30 336.814  15
 -12  -6   5 1015.17 225.217  19
  12  -6   5 803.265 191.474  15
 -12  -6   6 4899.54 392.522  19
  12  -6   6 4708.53 350.356  15
 -12  -6   7 380.722 170.561  19
  12  -6   7 24.8547 134.448  16
  12  -6   7 351.122 152.577  15
  12  -6   8-75.0834 137.670  16
  12  -6   8 24.6141 119.226  15
  12  -6   9 180.226 133.099  16
  12  -6   9 123.644 116.890  15
  12  -6  10 3693.77 269.031  15
 -13  -6   0-327.502 148.283  19
 -13  -6  -1 1979.82 262.665  19
 -13  -6   1 1894.77 261.843  19
 -13  -6   2 150.849 157.916  19
  13  -6   2-69.3945 128.848  15
 -13  -6   3 4368.38 343.665  19
  13  -6   3 3840.65 296.598  15
 -13  -6   4 1143.95 199.950  19
  13  -6   4 1060.45 185.018  15
 -13  -6   5 399.847 175.661  19
  13  -6   5 377.587 150.027  16
  13  -6   5 32.1208 116.385  15
 -13  -6   6-18.7282 131.108  19
  13  -6   6-151.381 132.382  16
  13  -6   6 152.179 130.291  15
   0  -7   0 275.888 138.144  21
   0  -7  -1 93727.4 1766.87  21
   0  -7   1 94016.8 1761.61  21
   0  -7  -2-40.2886 108.640  21
   0  -7   2 49.6091 112.680  21
   0  -7  -3 47286.7 1138.13  21
   0  -7  -4 156.832 135.588  21
   0  -7  -5 18843.1 689.044  21
   0  -7  -6-155.801 128.085  21
   0  -7  -7 8510.30 469.814  21
   0  -7  -8 161.309 121.846  21
   0  -7  -9 1345.04 211.303  21
   0  -7 -10 4.78482 130.874  21
   0   7  10 265.259 146.043   4
   0   7  11 22520.1 855.391   6
   0   7  11 22600.4 868.542  14
   0   7  12-40.5305 168.577   6
   0   7  12-163.487 150.187  10
   0   7  12-115.220 200.497  14
   0   7  13 7569.53 513.043   6
   0   7  13 7559.65 482.447  10
   0   7  13 8980.47 555.450  14
   0   7  14 176.300 164.289  10
   0   7  14-207.782 177.226  14
   0   7  15 6064.20 433.214  10
   0   7  16 60.5585 172.630  10
   0   7  16 168.572 191.566   5
   0   7  17 1446.30 240.005  10
   0   7  17 1333.02 253.238   5
   0   7  18-304.679 147.920  10
   0   7  18-46.6414 143.948   5
   0   7  19 803.589 159.161   5
   0   7  20-203.945 129.506   5
  -1  -7   0-37.4479 110.206  21
   1  -7   0 7.85019 121.759  21
   1  -7  -1 1082.72 172.819  21
   1  -7   1 1029.95 167.925  21
  -1  -7  -1 933.751 167.145  21
  -1  -7   1 1012.11 174.004  21
   1  -7  -2 12692.3 530.929  21
   1  -7   2 13372.1 543.578  21
  -1  -7  -2 13790.4 559.721  21
   1  -7  -3 722.853 152.263  21
  -1  -7  -3 1050.68 192.659  21
   1  -7   3 710.404 142.690  21
   1  -7  -4 819.581 158.318  21
  -1  -7  -4 1601.00 215.466  21
   1  -7  -5 1670.89 221.246  21
  -1  -7  -5 2256.32 245.599  21
   1  -7  -6 11431.8 532.687  21
  -1  -7  -6 11358.1 525.679  21
   1  -7  -7 5517.12 386.043  21
  -1  -7  -7 5457.94 370.240  21
  -1  -7  -8 16543.5 662.023  21
   1  -7  -8 16880.8 674.644  21
   1  -7  -9 6192.28 424.377  21
   1  -7 -10 1264.98 215.406  21
   1   7  10 1178.22 229.617   4
  -1   7  10 1098.80 220.676   4
   1   7  11 95.1613 168.824   6
  -1   7  11 422.799 204.943   6
  -1   7  11 165.705 137.115  10
  -1   7  11 66.5228 183.773  14
   1   7  11 260.606 166.663  14
  -1   7  12 8554.06 531.387   6
   1   7  12 8526.87 530.099   6
  -1   7  12 8864.28 517.436  10
   1   7  12 9310.43 509.863  10
  -1   7  12 8895.23 552.053  14
   1   7  12 9307.41 572.341  14
  -1   7  13 1142.66 233.807  10
   1   7  13 1565.64 251.327  10
   1   7  13 1144.77 234.012   6
  -1   7  13 1464.38 268.518  14
   1   7  13 1321.62 252.905  14
  -1   7  14 10340.5 560.115  10
   1   7  14 10355.9 567.531  10
  -1   7  14 10088.1 608.129  14
   1   7  14 10797.7 609.354  14
  -1   7  15 1296.90 235.088  10
  -1   7  15 1510.82 279.243   5
  -1   7  16 3068.83 331.053  10
   1   7  16 3265.53 307.358  10
   1   7  16 3891.35 396.340   5
  -1   7  16 3201.45 352.895   5
  -1   7  17 285.072 169.142  10
   1   7  17 225.108 158.144  10
  -1   7  17 307.377 188.195   5
   1   7  17 636.785 209.411   5
   1   7  18 7994.20 451.299  10
  -1   7  18 8386.00 485.134   5
   1   7  18 8562.32 487.845   5
   1   7  19 422.069 153.499  10
  -1   7  19 340.018 160.402   5
   1   7  19 91.1963 137.032   5
  -1   7  20 1110.87 169.791   5
   2  -7   0 10374.4 476.296  21
  -2  -7   0 10582.5 500.268  21
   2  -7  -1 6124.28 366.394  21
   2  -7   1 5850.43 354.628  21
  -2  -7  -1 6218.83 389.757  21
   2  -7  -2 5878.12 366.617  21
   2  -7   2 5810.73 356.902  21
  -2  -7  -2 6074.22 389.907  21
   2  -7  -3 3165.62 281.002  21
  -2  -7  -3 3409.96 296.342  21
   2  -7   3 3485.32 279.342  21
   2  -7  -4 20078.5 704.681  21
  -2  -7  -4 19406.3 689.106  21
   2  -7  -5 25764.5 825.790  21
  -2  -7  -5 26511.7 832.086  21
   2  -7  -6 21968.8 771.674  21
  -2  -7  -6 22918.2 775.356  21
   2  -7  -7 1568.86 235.063  21
   2  -7  -8 373.349 147.040  21
   2  -7  -9 11420.0 566.010  21
   2   7  10 7170.10 462.697   4
  -2   7  10 7189.07 458.980   4
   2  -7 -10 7395.02 466.282  21
  -2   7  10 6884.73 463.908   6
   2   7  11 7569.72 503.087   6
  -2   7  11 7044.19 447.894  10
  -2   7  11 7840.43 497.366  14
   2   7  11 8037.99 516.153  14
   2   7  12 2367.21 311.276   6
  -2   7  12 2282.43 288.247  10
   2   7  12 2021.89 280.768  10
  -2   7  12 2239.77 309.013  14
   2   7  12 2405.89 312.481  14
  -2   7  13 695.329 193.719  10
   2   7  13 735.301 207.659  10
  -2   7  13 941.928 251.480  14
   2   7  13 946.178 228.784  14
  -2   7  14 1821.55 267.739  10
   2   7  14 2073.07 286.727  10
  -2   7  14 2306.06 329.511   5
   2  -7  14 1919.60 285.789  15
  -2   7  14 2194.04 313.707  14
   2   7  14 1743.14 281.019  14
  -2   7  15 14750.7 722.766   7
  -2   7  15 15008.4 679.820  10
   2   7  15 15039.1 675.434  10
  -2   7  15 15044.0 726.367   5
  -2   7  16 734.852 227.560   7
   2   7  16 232.095 145.416  10
  -2   7  16 352.488 199.424   5
   2   7  16 698.783 242.210   5
   2   7  17 1194.82 201.496  10
  -2   7  17 979.327 215.024   5
   2   7  17 1541.28 246.889   5
   2   7  18 38.5273 127.373  10
  -2   7  18 372.103 168.242   5
   2   7  18-14.6714 139.211   5
   2   7  19 1917.30 226.086  10
  -2   7  19 1971.41 231.838   5
   2   7  19 1682.76 220.784   5
   3  -7   0-72.8355 116.046  21
   3  -7  -1 1843.68 211.565  21
   3  -7   1 1604.67 191.878  21
   3  -7  -2 33807.4 929.682  21
  -3  -7  -2 32827.2 947.928  21
  -3  -7  -3 207.540 138.371  21
   3  -7  -3 398.892 134.638  21
   3  -7  -4 6359.09 396.341  21
  -3  -7  -4 6159.34 400.027  21
   3  -7  -5-56.5355 112.214  21
  -3  -7  -5 183.869 124.056  21
   3  -7  -6 27614.0 875.338  21
   3  -7  -7 7904.19 462.495  21
   3  -7  -8 15071.0 651.947  21
   3   7   9 5447.77 390.368   4
  -3   7   9 5457.14 387.367   4
   3  -7  -9 5492.34 407.264  21
   3  -7 -10 318.990 133.038  21
   3   7  10-13.8750 120.992   4
  -3   7  10 60.5758 135.792   4
   3   7  10 265.858 175.893   6
   3  -7  10 408.770 157.269  17
  -3   7  10 277.777 157.581  14
   3   7  10 261.490 178.095  14
   3   7  11 1481.40 277.836   6
  -3   7  11 995.348 216.299  14
   3   7  11 1096.36 247.280  14
   3   7  12 20625.9 810.876   6
   3   7  12 21290.9 785.785  10
   3  -7  12 20636.0 794.462  15
  -3   7  12 20860.0 827.860  14
   3   7  12 20312.0 828.718  14
   3   7  13 4644.70 387.793  10
  -3   7  13 3908.88 391.081   5
   3  -7  13 4556.28 383.730  15
  -3   7  13 3755.99 370.290  14
   3   7  13 3793.48 368.469  14
  -3   7  14 8443.28 554.353   7
   3   7  14 7965.04 486.679  10
  -3   7  14 8576.83 554.465   5
   3  -7  14 8248.65 500.671  15
   3   7  14 7790.14 516.835  14
  -3   7  15 23.8332 207.596   7
   3   7  15-241.982 156.864  10
  -3   7  15 14.6658 190.303   5
   3  -7  15 36.9272 169.182  15
  -3   7  16 1157.91 235.872   7
   3   7  16 815.896 217.867  10
  -3   7  16 839.624 223.521   5
   3   7  16 991.953 209.453   5
  -3   7  17 1631.13 253.484   7
   3   7  17 1428.99 220.235  10
  -3   7  17 1595.81 269.830   5
   3   7  17 1565.71 241.928   5
   3   7  18 4518.25 330.754  10
  -3   7  18 4139.33 336.477   5
   3   7  18 4186.68 325.559   5
   3   7  19 150.074 110.184  10
   4  -7   0 6109.30 360.594  21
   4  -7  -1 9128.47 446.429  21
  -4  -7   1 8935.81 417.653   1
   4  -7  -2 10928.8 505.102  21
   4  -7  -3 2557.36 263.910  21
   4  -7  -4 1408.91 200.983  21
   4  -7  -5 54325.0 1317.50  21
   4  -7  -6 132.257 149.657  21
   4  -7  -7 5360.15 393.908  21
   4  -7  -8-83.7444 136.497  21
   4  -7  -9 16392.9 719.652  21
   4  -7   9 17363.3 710.280  17
   4  -7  10 363.485 171.262  17
   4  -7  10 424.335 173.556  15
   4   7  11 24043.3 891.887   6
   4  -7  11 22811.9 846.606  17
   4  -7  11 23077.9 848.338  15
  -4   7  12 1495.49 289.269   7
   4  -7  12 1794.99 262.985  17
   4  -7  12 2312.02 297.186  15
   4   7  12 1797.20 274.705  14
  -4   7  13 2627.46 332.334   7
   4   7  13 2600.88 299.315  10
   4  -7  13 2398.23 308.287  15
   4   7  13 2405.76 294.506  14
  -4   7  14 246.176 190.212   7
   4   7  14 327.727 178.252  10
  -4   7  14 542.055 199.300   5
   4  -7  14 633.086 215.859  15
  -4   7  15 6337.25 477.640   7
   4   7  15 6011.71 416.418  10
  -4   7  15 5489.06 421.191   5
   4  -7  15 6684.36 447.802  15
  -4   7  16 383.982 196.793   7
   4   7  16 263.449 161.129  10
  -4   7  16 49.2049 161.547   5
   4  -7  16 205.888 166.353  15
  -4   7  17 2688.08 280.782   7
   4   7  17 2880.35 284.914  10
  -4   7  17 2518.51 284.036   5
   4   7  18 93.8621 123.019  10
   4   7  19 664.749 129.009  10
  -5  -7   0-23.0052 112.563   1
  -5  -7   1 1970.07 219.006   1
  -5  -7  -1 1946.35 231.932   1
   5  -7  -2 38694.2 1050.24  21
  -5  -7   2 38883.3 996.389   1
   5  -7  -3 3206.60 286.065  21
   5  -7  -4 23098.1 806.874  21
   5  -7  -5 72.2916 117.390  21
   5  -7  -6 1878.87 252.063  21
   5  -7  -7 7356.71 469.233  21
   5  -7  -8 34025.0 1067.39  21
   5  -7   8 36447.7 1087.46  17
   5  -7   8 34523.0 1037.09  15
  -5   7   9 91.6616 210.503   7
   5  -7   9 293.645 191.621  17
   5  -7   9 46.4191 177.915  15
  -5   7  10-15.1239 205.167   7
   5  -7  10 3.52666 163.991  17
   5  -7  10-53.3693 168.131  15
  -5   7  11 554.843 269.286   7
   5  -7  11-161.696 175.187  17
   5  -7  11 245.527 200.110  15
  -5   7  12 11861.0 674.184   7
   5  -7  12 11535.2 598.754  17
   5  -7  12 12037.9 606.234  15
  -5   7  13 4725.42 429.411   7
   5   7  13 4661.35 379.025  10
   5  -7  13 4596.43 386.989  17
   5  -7  13 5076.31 414.089  15
  -5   7  14 1533.60 290.778   7
   5   7  14 1531.80 248.318  10
   5  -7  14 1809.91 272.771  15
  -5   7  15 369.023 182.801   7
   5   7  15 370.685 179.385  10
   5  -7  15 571.394 198.238  15
  -5   7  16-14.3311 179.008   7
   5   7  16-44.6053 143.863  10
   5  -7  16-150.069 163.258  15
  -5   7  17 21.9772 152.549   7
   5   7  17 180.532 138.187  10
   5   7  18 3021.74 248.824  10
  -6  -7   0 1507.91 218.157   1
  -6  -7   1 18646.3 704.373   1
  -6  -7  -1 19469.1 708.494   1
  -6  -7  -2 1595.07 237.080   1
  -6  -7   2 1496.72 213.796   1
  -6  -7  -3 835.590 190.309   1
   6  -7  -4 5805.53 396.379  21
  -6  -7  -4 6357.07 418.181   1
   6  -7  -5 13333.7 608.753  21
  -6  -7  -5 13721.6 630.751   1
  -6  -7  -6 2785.18 303.380   1
  -6   7   6 2396.51 286.514   7
   6  -7  -6 2454.86 279.505  21
   6  -7   6 2711.18 315.154  17
  -6   7  -6 2586.55 317.054   9
   6  -7   6 2677.72 297.712  15
  -6   7   7 626.705 224.701   7
   6  -7   7 679.693 207.632  17
   6  -7   7 507.358 179.698  15
  -6   7   8 1104.28 257.205   7
   6  -7   8 1243.02 257.181  17
   6  -7   8 915.936 223.589  15
  -6   7   9 26551.9 1024.41   7
   6  -7   9 28487.3 972.911  17
   6  -7   9 27881.1 938.032  15
  -6   7  10 2538.06 351.636   7
   6  -7  10 3245.47 359.440  17
   6  -7  10 2850.38 320.449  15
  -6   7  11 8277.92 565.345   7
   6  -7  11 7874.03 526.083  17
   6  -7  11 8249.57 503.887  15
  -6   7  12 200.684 217.915   7
   6  -7  12 826.856 232.282  17
   6  -7  12 463.747 193.446  15
  -6   7  13 577.970 233.286   7
   6  -7  13 644.842 208.814  17
   6   7  13 925.108 214.951  10
   6  -7  13 984.337 220.705  15
  -6   7  14 103.348 191.842   7
   6  -7  14-85.3506 148.533  17
   6   7  14 22.4376 145.816  10
   6  -7  14 253.324 181.768  15
  -6   7  15 6440.51 457.487   7
   6   7  15 6438.71 406.274  10
   6  -7  15 6380.34 412.477  15
  -6   7  16 158.584 160.306   7
   6   7  16 83.9639 130.508  10
   6  -7  16-122.371 134.789  15
   6   7  17 2052.76 214.965  10
  -7  -7   0-142.782 149.375  19
  -7  -7   0-189.074 145.481   1
  -7   7   0-75.2010 155.785   9
  -7  -7  -1 5192.98 388.079   1
  -7  -7   1 4496.45 355.568   1
  -7  -7   1 4396.88 404.559  19
  -7  -7  -1 4458.98 395.160  19
  -7   7   1 5306.31 445.732   9
  -7   7  -1 4820.91 437.122   9
  -7  -7   2 5176.69 378.183   1
  -7  -7  -2 5054.03 432.943  19
  -7  -7   2 5465.93 433.693  19
   7  -7   2 5054.06 382.616  17
  -7   7   2 5052.66 435.229   9
  -7   7  -2 5141.54 463.515   9
  -7  -7  -2 4950.20 381.646   1
  -7  -7   3 329.516 176.674  19
   7  -7   3-1.29700 164.911  17
  -7   7   3 239.650 199.916   9
  -7  -7   4 3810.60 379.026  19
   7  -7   4 3642.10 347.183  17
  -7   7   4 3737.64 376.840   9
  -7   7  -4 3839.46 421.475   9
  -7  -7   5-208.480 197.574  19
   7  -7   5-4.10687 152.785  17
  -7   7  -5 462.892 219.442   9
   7  -7   5-19.8166 177.969  15
   7  -7   6 9724.88 563.017  17
  -7   7  -6 10228.7 619.700   9
   7  -7   6 10155.2 552.457  15
  -7   7   7 479.582 197.904   7
   7  -7   7 574.197 195.826  17
  -7   7  -7 689.212 206.492   9
   7  -7   7 776.674 198.669  15
  -7   7   8 13443.7 709.388   7
   7  -7   8 13927.2 678.173  17
   7  -7   8 14504.4 677.998  15
  -7   7   9 1148.53 259.398   7
   7  -7   9 1451.20 262.440  17
   7  -7   9 1423.35 243.191  15
  -7   7  10-76.5775 188.917   7
   7  -7  10 39.7970 182.131  17
   7  -7  10 48.4159 170.440  15
  -7   7  11-60.0729 212.197   7
   7  -7  11-206.392 196.284  17
   7  -7  11 176.962 167.860  15
  -7   7  12 6380.53 491.856   7
   7  -7  12 7143.65 484.458  17
   7  -7  12 7053.27 472.016  15
  -7   7  13 491.747 228.264   7
   7  -7  13 133.495 160.612  17
   7  -7  13 462.624 185.561  15
  -7   7  14 1861.77 276.922   7
   7  -7  14 1712.79 237.270  17
   7   7  14 1662.95 228.231  10
   7  -7  14 1832.51 248.213  15
   7   7  15 108.157 135.700  10
   7  -7  15-8.29877 125.499  15
   7   7  16 784.822 156.413  10
   7  -7  16 1347.59 200.734  15
  -8  -7   0 443.664 213.454  19
  -8   7   0 1089.71 289.559   9
  -8  -7  -1 8735.84 571.666  19
  -8  -7   1 9042.19 581.489  19
  -8   7   1 9028.51 599.563   9
  -8   7  -1 8845.94 605.743   9
  -8  -7  -2 1112.12 245.339  19
  -8  -7   2 589.225 249.068  19
  -8   7   2 469.629 204.240   9
  -8   7  -2 355.366 200.096   9
  -8  -7  -3 493.858 252.442  19
  -8  -7   3 621.225 245.807  19
   8  -7   3 67.8691 167.269  17
  -8   7   3 308.775 220.150   9
  -8   7  -3 302.424 208.502   9
  -8  -7   4 548.416 237.752  19
   8  -7   4 406.732 188.804  17
  -8   7   4 719.436 234.647   9
  -8   7  -4 332.693 218.582   9
  -8  -7   5 4031.11 389.237  19
   8  -7   5 3881.37 371.460  17
  -8   7  -5 4469.22 438.752   9
   8  -7   5 3854.70 366.439  15
  -8  -7   6 106.679 201.076  19
   8  -7   6 207.064 164.065  17
  -8   7   7 427.352 207.550   7
   8  -7   7 242.606 196.373  17
  -8   7  -7 288.409 205.534   9
   8  -7   7 259.750 188.458  15
  -8   7   8 792.376 238.567   7
   8  -7   8 1115.13 257.557  17
   8  -7   8 834.202 219.646  15
  -8   7   9 7061.11 532.541   7
   8  -7   9 8288.65 524.234  17
   8  -7   9 8265.30 513.188  15
  -8   7  10 360.040 189.996   7
   8  -7  10 342.015 199.415  17
   8  -7  10-57.2755 165.165  15
  -8   7  11 6278.94 473.647   7
   8  -7  11 6102.20 450.484  17
   8  -7  11 5892.81 434.042  15
   8  -7  12 30.4286 174.567  17
   8  -7  12 48.0451 156.634  15
   8  -7  13-33.3008 156.562  15
   8   7  14 254.610 127.468  10
   8  -7  14 578.703 172.951  15
   8   7  15 4279.16 299.714  10
   8  -7  15 4896.65 324.173  15
  -9  -7   0-167.492 204.785  19
  -9   7   0-651.119 262.831   9
  -9  -7  -1-164.073 203.995  19
  -9  -7   1 142.683 215.194  19
  -9   7   1-216.173 222.537   9
  -9   7  -1 311.710 217.921   9
  -9  -7  -2 17551.0 809.028  19
  -9  -7   2 16711.3 798.302  19
  -9   7   2 17632.0 832.172   9
  -9   7  -2 17197.7 844.148   9
  -9  -7  -3 7574.41 544.795  19
  -9  -7   3 7994.80 546.446  19
  -9   7   3 8143.70 560.567   9
  -9   7  -3 8048.85 581.309   9
  -9  -7   4 6422.10 502.519  19
   9  -7   4 6587.63 455.533  17
  -9   7   4 6432.83 492.908   9
  -9   7  -4 6077.04 493.902   9
  -9  -7   5 3806.38 386.203  19
   9  -7   5 3038.27 342.618  17
  -9   7  -5 3000.04 364.348   9
   9  -7   5 3199.34 342.100  15
  -9  -7   6 360.237 200.077  19
   9  -7   6 436.477 211.440  17
  -9   7  -6 629.573 222.545   9
   9  -7   6 683.318 216.484  15
   9  -7   7 1451.36 265.202  17
  -9   7  -7 1287.95 249.302   9
   9  -7   7 1555.97 265.694  15
   9  -7   8 5475.57 429.489  17
   9  -7   8 5310.67 420.680  15
   9  -7   9 95.6119 175.827  17
   9  -7   9 761.823 213.137  15
   9  -7  10 662.362 193.568  17
   9  -7  10 478.535 187.673  15
   9  -7  11 409.033 171.583  17
   9  -7  11 310.836 181.017  15
   9  -7  12 2604.48 280.481  15
   9  -7  13 1566.26 223.383  15
   9  -7  14 3529.45 276.470  15
 -10  -7   0 444.982 231.090  19
 -10   7   0-263.975 220.501   9
 -10  -7  -1 1603.11 292.316  19
 -10  -7   1 1903.00 319.656  19
 -10   7   1 1092.29 251.544   9
 -10   7  -1 2002.57 322.898   9
 -10  -7  -2 1741.28 303.092  19
 -10  -7   2 1644.47 288.177  19
 -10   7   2 1354.07 279.372   9
 -10   7  -2 1258.26 256.223   9
 -10  -7   3 1441.02 291.317  19
 -10   7   3 538.240 188.611   9
 -10   7  -3 1000.25 260.095   9
 -10  -7   4 697.136 234.878  19
 -10   7   4 881.501 206.134   9
  10  -7   4 670.822 220.492  15
 -10  -7   5 6471.92 490.902  19
  10  -7   5 6304.07 431.457  17
 -10   7  -5 6340.42 497.112   9
  10  -7   5 6221.44 428.376  15
 -10  -7   6 488.515 208.433  19
  10  -7   6 524.600 202.196  17
 -10   7  -6 476.488 229.004   9
  10  -7   6 160.244 170.610  15
 -10  -7   7 4250.81 372.278  19
  10  -7   7 3519.61 334.823  17
 -10   7  -7 3715.00 355.783   9
  10  -7   7 4129.44 354.042  15
  10  -7   8-14.0249 156.368  17
  10  -7   8 140.934 171.043  15
  10  -7   9 1348.22 224.218  15
  10  -7  10 347.789 164.486  15
  10  -7  11 3471.96 302.192  15
  10  -7  12 629.602 151.401  15
 -11  -7   0 23.3832 200.974  19
 -11   7   0 99.4797 197.195   9
 -11  -7  -1 73.3090 159.211  19
 -11  -7   1 305.028 199.218  19
 -11   7  -1-24.1413 188.227   9
 -11  -7   2 1099.64 247.880  19
 -11   7  -2 315.545 194.193   9
 -11  -7   3 223.277 205.343  19
 -11   7  -3 23.1209 181.126   9
 -11  -7   4 553.505 193.827  19
  11  -7   4 748.944 188.474  15
 -11  -7   5 54.6366 157.419  19
  11  -7   5-234.183 189.973  15
 -11  -7   6 1480.12 235.715  19
  11  -7   6 1397.50 224.945  15
 -11  -7   7 203.344 151.924  19
  11  -7   7 244.945 151.250  15
  11  -7   8 1306.40 200.059  16
  11  -7   8 1378.55 217.208  15
  11  -7   9 344.682 138.103  16
  11  -7   9 574.510 155.209  15
  11  -7  10 252.962 121.973  15
 -12  -7   1 1081.34 208.064  19
 -12  -7   2 70.0387 161.346  19
  12  -7   2 51.9672 133.783  15
 -12  -7   3-30.1013 151.787  19
  12  -7   3 411.878 154.199  15
 -12  -7   4 300.442 160.116  19
  12  -7   4 303.682 148.457  15
 -12  -7   5 4403.71 357.713  19
  12  -7   5 3960.28 309.526  15
  12  -7   6 1183.21 195.371  15
  12  -7   7 463.269 139.727  16
  12  -7   7 291.121 113.045  15
  12  -7   8 164.094 115.603  15
  13  -7   0 350.101 138.861  15
  13  -7   1 304.558 132.384  15
  13  -7   2 1259.62 176.020  15
   0  -8   0 199559. 3250.79  21
   0  -8  -1-87.0206 110.737  21
   0  -8   1 96.9227 138.261  21
   0  -8  -2 70846.4 1565.51  21
   0  -8  -3 361.669 167.713  21
   0  -8  -4 20268.5 754.244  21
   0  -8  -5-88.4008 137.225  21
   0  -8  -6 36322.7 1075.90  21
   0  -8  -7 213.152 169.620  21
   0  -8  -8 17190.4 720.289  21
   0   8   8 16591.8 733.193   6
   0   8   9 39.4744 175.132   6
   0   8  10 20660.8 842.737   6
   0   8  10 19921.0 830.859  14
   0   8  11 141.255 208.797   6
   0   8  11-168.055 192.303  14
   0   8  12 21809.1 863.527   6
   0   8  12 20867.7 857.971  14
   0   8  13 129.996 179.686   6
   0   8  13 152.757 240.447  14
   0   8  14 11309.3 565.888  10
   0   8  14 10631.5 603.247  14
   0   8  15-346.383 170.447  10
   0   8  15 140.004 206.776   5
   0   8  16 4554.90 352.005  10
   0   8  16 5096.14 409.765   5
   0   8  17 27.2215 129.738  10
   0   8  17 307.550 170.242   5
   0   8  18 894.353 188.317   5
   1  -8   0 238.758 158.836  21
  -1  -8   0 296.739 157.184  21
   1  -8  -1 15803.6 650.522  21
  -1  -8  -1 14758.6 644.211  21
   1  -8  -2-219.957 157.127  21
  -1  -8  -2 257.594 157.897  21
   1  -8   2 67.1554 132.509  21
   1  -8  -3 73988.5 1643.15  21
  -1  -8  -3 77003.7 1667.46  21
   1  -8  -4-73.8585 129.079  21
  -1  -8  -4 369.074 141.905  21
   1  -8  -5 1568.68 237.750  21
  -1  -8  -5 1738.83 238.457  21
   1  -8  -6-20.3966 154.264  21
  -1  -8  -6 473.419 171.116  21
   1  -8  -7 20419.6 783.921  21
  -1  -8  -7 19763.9 771.902  21
   1  -8  -8 1579.98 234.620  21
  -1  -8  -8 2072.02 271.608  21
  -1   8   8 1838.81 273.180   6
   1   8   8 1875.62 264.243   6
  -1   8   9 11704.3 635.375   6
   1   8   9 13679.9 686.940   6
  -1   8  10 996.052 237.878   6
   1   8  10 1373.93 268.078   6
  -1   8  10 1073.55 242.364  14
   1   8  10 1419.92 259.031  14
  -1   8  11 240.191 204.252   6
   1   8  11 96.0065 192.898   6
  -1   8  11 236.764 216.731  14
   1   8  11 470.490 194.860  14
   1   8  12-245.343 199.010   6
  -1   8  12 265.008 217.492  14
   1   8  12 151.299 188.379  14
   1   8  13 17077.5 756.885   6
  -1   8  13 16584.8 753.238  14
   1   8  13 16829.5 766.880  14
  -1   8  14 113.848 148.975  10
   1   8  14-13.0047 145.284  10
  -1   8  14 377.588 215.008  14
   1   8  14 315.008 195.704  14
  -1   8  15 106.661 147.996  10
   1   8  15 60.2910 163.572  10
  -1   8  15 262.340 192.474   5
  -1   8  16 563.383 211.612   7
   1   8  16 310.868 166.224  10
  -1   8  16 147.939 165.405   5
   1   8  16 41.1411 161.374   5
   1   8  17 3817.70 302.234  10
   1   8  17 3968.60 339.847   5
  -1   8  17 3584.42 319.510   5
   1   8  18 678.196 138.354  10
  -1   8  18 756.947 174.787   5
   1   8  18 874.992 180.590   5
   2  -8   0 68535.3 1507.18  21
   2  -8  -1 6156.84 402.460  21
   2  -8   1 6175.19 410.515  21
  -2  -8  -1 5148.44 396.267  21
   2  -8  -2 16005.5 658.826  21
   2  -8   2 15854.0 639.168  21
  -2  -8  -2 15739.7 674.966  21
   2  -8  -3 98.1236 141.483  21
  -2  -8  -3-23.2481 138.643  21
   2  -8   3 81.3164 126.230  21
   2  -8  -4 9505.40 531.503  21
  -2  -8  -4 10686.8 546.876  21
   2  -8  -5 417.834 175.505  21
  -2  -8  -5 317.810 155.205  21
   2  -8  -6 4954.29 386.520  21
  -2  -8  -6 3976.99 355.944  21
   2  -8  -7 3461.86 330.827  21
   2  -8  -8 99.3559 151.830  21
  -2   8   8-23.2517 180.648   6
   2  -8   8 210.180 140.207  17
  -2   8   9 4829.71 435.009   6
   2   8   9 5154.05 450.707   6
   2  -8   9 5099.80 386.696  17
  -2   8   9 4789.09 410.528  14
   2   8   9 5240.49 440.289  14
  -2   8  10 5871.41 459.762   6
   2   8  10 6508.51 476.619   6
  -2   8  10 5965.88 445.717  14
   2   8  10 6254.18 474.317  14
   2   8  11 159.564 187.032   6
  -2   8  11 58.4921 180.806  14
   2   8  11 575.699 236.301  14
   2   8  12 1292.60 260.264   6
  -2   8  12 1104.45 259.905  14
   2   8  12 1117.59 239.415  14
   2   8  13 705.374 229.196   6
  -2   8  13 547.262 215.983  14
   2   8  13 801.539 219.414  14
   2   8  14 7337.26 476.497   6
  -2   8  14 6892.90 491.789   5
  -2   8  14 7272.15 487.366  14
   2   8  14 6987.33 478.468  14
  -2   8  15 201.550 183.419   7
   2   8  15-51.5132 145.819  10
  -2   8  15 229.104 175.299   5
  -2   8  16 4754.22 378.378   7
   2   8  16 4924.98 363.754  10
  -2   8  16 4538.83 379.444   5
   2   8  16 5095.87 399.342   5
  -2   8  17 169.748 147.724   7
   2   8  17-27.5860 126.646  10
  -2   8  17 73.1048 135.302   5
   2   8  18 48.0437 103.540  10
  -2   8  18 356.248 149.122   5
   2   8  18 272.611 126.312   5
   3  -8   0 72.0223 129.059  21
   3  -8  -1 20716.6 762.021  21
   3  -8   1 20840.3 751.357  21
   3  -8  -2 372.525 149.118  21
   3  -8  -3 23956.7 837.441  21
   3  -8  -4 2939.84 297.043  21
  -3  -8  -4 2688.10 294.396  21
   3  -8  -5-127.264 156.920  21
  -3  -8  -5 62.9124 140.917  21
   3  -8  -6 167.735 154.519  21
   3  -8  -7 4243.13 374.115  21
  -3   8   7 3601.07 360.782   6
   3  -8   7 3676.20 324.691  17
   3  -8   8 3328.72 331.151  17
   3   8   9 2307.85 310.605  14
   3  -8   9 2270.24 297.085  17
  -3   8   9 1861.08 274.257  14
   3   8  10 2106.61 295.980   6
   3  -8  10 2323.35 294.847  17
  -3   8  10 1615.19 264.760  14
   3   8  10 1898.66 275.633  14
   3   8  11 8380.29 537.983   6
   3  -8  11 9174.59 518.180  17
  -3   8  11 7821.92 514.173  14
   3   8  11 8029.28 523.911  14
   3   8  12 4311.60 392.617   6
   3   8  12 4674.04 421.328  14
  -3   8  12 4348.87 397.265  14
   3   8  13 12050.4 612.586   6
  -3   8  13 12204.0 629.616   5
  -3   8  13 11044.0 593.786  14
   3   8  13 13014.7 657.050  14
  -3   8  14 122.798 180.219   7
  -3   8  14 353.045 166.682   5
   3   8  14-23.4776 187.414  14
  -3   8  15 1587.26 266.504   7
   3   8  15 1664.28 234.139  10
  -3   8  15 1556.19 251.154   5
  -3   8  16-24.8864 145.692   7
   3   8  16 170.906 141.380  10
  -3   8  16 123.965 146.564   5
   3   8  16 447.705 170.736   5
  -3   8  17 1424.09 217.101   7
   3   8  17 1447.41 203.250  10
  -3   8  17 1700.60 224.057   5
   3   8  17 1743.70 237.549   5
   3   8  18-2.60200 111.001  10
  -3   8  18 58.4335 107.380   5
  -4  -8   0 10723.7 510.161   1
   4  -8  -1 12025.3 570.589  21
   4  -8  -2 314.579 157.964  21
   4  -8  -3 742.547 183.984  21
   4  -8  -4 17169.2 712.885  21
   4  -8  -5 125.300 148.747  21
   4  -8  -6 15007.7 694.063  21
  -4  -8  -6 14438.9 684.897  18
   4  -8   6 14248.3 653.305  17
  -4  -8  -7 397.011 176.495  18
   4  -8   7 21.6722 194.531  17
   4  -8   8 5082.44 404.433  17
   4  -8   9 290.588 194.614  17
   4   8  10 8067.62 541.304   6
   4  -8  10 7598.10 492.607  17
   4   8  10 7817.32 504.820  14
   4   8  11 2857.56 328.151   6
   4  -8  11 2917.63 330.586  17
   4   8  11 3309.33 340.741  14
  -4   8  12 1944.66 301.464   7
   4   8  12 2288.84 307.118   6
   4  -8  12 2654.07 297.522  17
   4   8  12 1813.13 273.064  14
  -4   8  13 237.546 204.634   7
   4   8  13 228.609 154.236  14
  -4   8  14 684.705 240.725   7
   4  -8  14 434.787 178.116  15
  -4   8  15 179.119 169.427   7
   4  -8  15 439.635 183.458  15
  -4   8  16 3962.74 339.024   7
   4   8  16 3677.61 287.917  10
   4   8  16 4006.78 326.651   5
  -4   8  17 164.411 131.446   7
   4   8  17 8.35914 106.809  10
  -4   8  17-19.2486 121.772   5
  -5  -8   0 42.7455 138.357   1
  -5  -8  -1 9975.18 518.824   1
  -5  -8  -2 2177.26 265.963   1
   5  -8  -3 33000.9 1020.74  21
   5  -8   3 34278.2 1037.43  17
  -5  -8  -3 34184.5 1025.16   1
   5  -8  -4-123.235 149.913  21
   5  -8   4-213.551 160.108  17
   5  -8   5 11602.4 607.062  17
   5  -8   6 877.216 237.319  17
   5  -8   7 2084.85 301.036  17
   5  -8   8-127.635 176.200  17
  -5   8   9 3469.88 389.223   7
   5  -8   9 2827.95 311.373  17
  -5   8  10 96.4666 207.529   7
   5  -8  10-91.4266 174.161  17
  -5   8  11 313.162 210.483   7
   5   8  11 286.796 177.022   6
   5  -8  11 77.9664 168.980  17
   5  -8  11 445.883 179.807  15
  -5   8  12 1511.95 302.865   7
   5  -8  12 1033.38 203.004  17
   5  -8  12 1739.60 257.187  15
  -5   8  13 4028.09 411.347   7
   5  -8  13 3488.75 325.024  17
   5  -8  13 4007.57 339.421  15
  -5   8  14 363.310 180.143   7
   5  -8  14 367.043 164.304  15
  -5   8  15 3036.43 306.750   7
   5  -8  15 2726.61 269.097  15
  -5   8  16 493.854 164.464   7
  -5   8  17 567.798 158.765   7
  -6   8   0 32835.1 1156.43   9
   6  -8   1 691.357 194.371  17
  -6   8   1 1165.89 289.753   9
  -6   8  -1 863.155 247.288   9
   6  -8   2 526.818 194.798  17
  -6   8   2 970.277 270.631   9
  -6   8  -2 604.310 234.612   9
   6  -8   3 1614.09 260.005  17
  -6   8   3 1411.92 276.438   9
  -6   8  -3 1176.82 270.345   9
   6  -8   4 6590.74 461.386  17
  -6   8   4 6727.53 485.478   9
  -6   8  -4 6620.08 513.979   9
   6  -8   5-27.6146 156.320  17
  -6   8  -5 27.4384 204.146   9
   6  -8   6 9828.79 561.114  17
  -6   8  -6 10151.3 626.801   9
  -6   8   7 1275.49 265.346   7
   6  -8   7 1570.32 275.073  17
  -6   8  -7 1500.46 278.938   9
  -6   8   8 182.235 213.471   7
   6  -8   8 241.281 196.859  17
   6  -8   8 404.192 186.022  15
  -6   8   9 1527.73 298.994   7
   6  -8   9 1929.55 299.108  17
   6  -8   9 2138.39 302.450  15
  -6   8  10 13919.6 720.847   7
   6  -8  10 14126.9 665.154  17
   6  -8  10 13896.4 646.706  15
  -6   8  11 398.379 199.204   7
   6  -8  11 65.7421 160.559  17
   6  -8  11-35.9880 152.266  15
  -6   8  12 536.915 208.127   7
   6  -8  12 985.998 236.509  17
   6  -8  12 1000.06 226.582  15
  -6   8  13 385.258 216.033   7
   6  -8  13-178.484 150.142  17
   6  -8  13 117.322 138.075  15
  -6   8  14 340.931 189.852   7
   6  -8  14 502.259 155.043  17
   6  -8  14 599.207 190.032  15
  -6   8  15 0.16584 151.994   7
   6  -8  15 223.043 144.383  15
  -7   8   0 166.803 227.113   9
  -7   8   1 7027.50 521.447   9
  -7   8  -1 6463.35 515.318   9
   7  -8   2 16.0182 161.020  17
  -7   8   2 217.831 214.264   9
  -7   8  -2 60.2637 178.407   9
   7  -8   3 3591.84 364.885  17
  -7   8   3 3162.57 378.411   9
  -7   8  -3 3295.95 405.911   9
   7  -8   4 242.796 173.886  17
  -7   8   4 138.355 184.998   9
  -7   8  -4 100.805 207.916   9
   7  -8   5 1022.96 246.620  17
  -7   8  -5 600.211 223.407   9
   7  -8   5 964.016 224.168  15
   7  -8   6 1099.11 244.368  17
  -7   8  -6 1115.73 272.506   9
   7  -8   6 1239.64 242.880  15
   7  -8   7 11810.8 623.056  17
  -7   8  -7 11770.1 646.997   9
   7  -8   7 11301.9 584.929  15
  -7   8   8 129.845 182.797   7
   7  -8   8-281.293 200.585  17
   7  -8   8-15.8736 170.259  15
  -7   8   9 9590.66 588.382   7
   7  -8   9 9574.02 559.548  17
   7  -8   9 9876.85 542.734  15
  -7   8  10 148.719 172.005   7
   7  -8  10 116.362 183.800  17
   7  -8  10 363.734 191.349  15
  -7   8  11 2731.46 343.611   7
   7  -8  11 2783.75 319.084  17
   7  -8  11 3246.40 329.373  15
  -7   8  12-223.214 202.839   7
   7  -8  12-39.6453 160.769  17
   7  -8  12 197.150 155.898  15
  -7   8  13 3244.36 328.460   7
   7  -8  13 2977.92 301.806  17
   7  -8  13 2983.84 281.891  15
  -7   8  14-217.386 160.334   7
   7  -8  14-133.091 133.665  15
   7  -8  15 272.854 132.525  15
  -8   8   0 30000.1 1111.16   9
  -8   8   1 6806.20 534.788   9
  -8   8  -1 6821.15 543.295   9
  -8   8   2 6634.44 520.547   9
  -8   8  -2 7791.53 555.268   9
   8  -8   3 3203.79 336.458  17
  -8   8   3 3276.68 365.691   9
  -8   8  -3 3579.46 403.787   9
   8  -8   4 525.152 191.365  17
  -8   8   4 358.982 193.612   9
  -8   8  -4 387.564 213.161   9
   8  -8   4 331.867 184.281  15
   8  -8   5 882.909 247.563  17
  -8   8  -5 707.829 244.218   9
   8  -8   5 639.700 205.539  15
   8  -8   6 16676.8 736.996  17
  -8   8  -6 16169.1 779.022   9
   8  -8   6 17083.5 705.775  15
   8  -8   7 294.810 179.132  17
  -8   8  -7 511.636 195.834   9
   8  -8   7 117.667 184.931  15
  -8   8   8 873.341 235.630   7
   8  -8   8 589.869 209.777  17
   8  -8   8 496.621 191.404  15
  -8   8   9-13.1401 172.732   7
   8  -8   9-17.9037 158.571  17
   8  -8   9 192.146 193.451  15
  -8   8  10 6211.46 459.420   7
   8  -8  10 7435.74 475.307  17
   8  -8  10 7753.44 460.946  15
  -8   8  11 57.4562 178.161   7
   8  -8  11 258.405 177.956  17
   8  -8  11 303.746 162.502  15
   8  -8  12 634.726 176.905  17
   8  -8  12 652.194 170.257  15
   8  -8  13 213.967 143.864  15
   8  -8  14 296.669 117.660  15
  -9   8   0-257.191 221.128   9
  -9   8   1 2448.52 350.543   9
  -9   8  -1 2366.67 337.629   9
  -9   8   2 2289.05 319.699   9
  -9   8  -2 2164.80 328.651   9
  -9   8   3 23084.7 919.753   9
  -9   8  -3 25689.8 1008.23   9
   9  -8   3 23852.4 843.406  15
   9  -8   4 579.260 208.474  17
  -9   8   4 569.768 228.871   9
  -9   8  -4 128.712 190.825   9
   9  -8   4 335.132 193.058  15
   9  -8   5 1632.14 256.488  17
  -9   8  -5 2070.33 300.676   9
   9  -8   5 1853.16 254.211  15
   9  -8   6 193.284 170.948  17
  -9   8  -6 272.024 207.686   9
   9  -8   6 207.391 182.404  15
   9  -8   7 12472.8 602.653  17
  -9   8  -7 11394.6 612.416   9
   9  -8   7 13056.3 601.990  15
   9  -8   8 273.429 167.650  17
   9  -8   8 288.632 175.300  15
   9  -8   9 3655.72 336.999  17
   9  -8   9 4230.39 343.597  15
   9  -8  10 32.3736 152.698  17
   9  -8  10 136.264 148.830  15
   9  -8  11 1475.35 224.567  17
   9  -8  11 976.208 175.110  15
   9  -8  12 616.421 156.591  15
 -10   8   0 3029.58 363.534   9
 -10   8   1 1436.77 283.938   9
 -10   8  -1 1190.57 255.497   9
 -10   8   2 4755.13 418.840   9
 -10   8  -2 5376.01 459.934   9
 -10   8   3 16.2358 179.136   9
 -10   8  -3 376.966 198.870   9
  10  -8   3 199.841 179.566  15
 -10   8  -4 4614.70 406.399   9
  10  -8   4 4457.96 350.164  15
 -10   8  -5-110.701 174.105   9
  10  -8   5 43.7080 165.294  15
  10  -8   6 5419.58 382.007  17
 -10   8  -6 5764.58 427.220   9
  10  -8   6 5940.49 397.185  15
  10  -8   7-1.87215 139.950  17
 -10   8  -7 41.0502 156.811   9
  10  -8   7 159.513 145.669  15
  10  -8   8 476.437 158.560  17
  10  -8   8 333.914 155.868  15
  10  -8   9 619.251 160.915  15
  10  -8  10 3126.45 260.371  15
  10  -8  11 251.482 119.388  15
 -11   8   0 175.155 171.494   9
 -11   8  -1 2.90715 183.066   9
 -11   8  -2 639.080 217.491   9
  11  -8   2 289.442 141.977  15
  11  -8   3 5036.93 349.537  15
  11  -8   4-1.99826 133.596  15
  11  -8   5-61.7889 147.123  15
  11  -8   6-49.5064 123.700  15
  11  -8   7 1490.62 202.430  15
  11  -8   8 187.678 112.787  15
  12  -8   0 3450.39 264.659  15
  12  -8   1 193.941 117.330  15
  12  -8   2 1695.55 200.441  15
  12  -8   3 3.50084 107.184  15
  12  -8   4 2450.01 225.231  15
   0  -9   0 20.9965 136.835  21
   0  -9  -1 3963.99 367.930  21
   0  -9  -2 287.634 189.924  21
   0  -9  -3 9966.20 566.997  21
   0  -9  -4 106.838 156.001  21
   0  -9  -5 16345.1 739.199  21
   0   9   5 14438.7 694.533   6
   0  -9  -5 14654.7 681.957  18
   0   9   6 8.23489 159.684   6
   0  -9  -6-33.0762 160.444  18
   0   9   7 245.657 215.348   6
   0  -9   7 381.805 147.857  17
   0   9   8 334.864 217.345   6
   0   9   9 4029.82 388.001  14
   0   9   9 4385.43 419.470   6
   0   9  10 150.339 183.540   6
   0   9  10-213.546 201.082  14
   0   9  11 19818.0 841.968   6
   0   9  11 21216.0 865.412  14
   0   9  12 458.829 212.353   6
   0   9  12 120.754 184.871  14
   0   9  13 698.332 240.750  14
   0   9  14 102.376 149.346  14
   0   9  15 11882.1 598.934   5
   0   9  16 163.264 154.982   7
   0   9  16 281.628 165.290   5
   0   9  17 4129.10 318.742   5
   1  -9   0 82.7131 147.924  21
   1  -9  -1 2301.10 303.393  21
   1  -9   1 1686.92 242.079  21
  -1  -9  -1 2411.00 305.078  21
   1  -9  -2 34190.6 1085.27  21
  -1  -9  -2 37460.1 1138.69  21
   1  -9  -3 469.638 162.144  21
  -1  -9  -3 360.575 167.124  21
   1  -9  -4 7563.01 502.249  21
  -1  -9  -4 8556.57 518.166  21
   1  -9   4 7368.79 459.978  18
   1  -9  -4 7052.07 463.751  18
  -1  -9  -4 6186.43 449.363  18
  -1  -9  -5 3948.14 373.728  21
  -1   9   5 4035.52 375.546   6
   1  -9  -5 3838.13 355.770  18
  -1  -9  -5 2938.26 325.465  18
   1   9   6 5390.27 455.620   6
  -1   9   6 4689.16 410.252   6
   1  -9  -6 4695.61 397.597  18
  -1  -9  -6 5006.00 409.054  18
   1  -9   6 5451.16 412.208  17
  -1   9   7-18.6836 201.174   6
   1   9   7 191.713 182.260   6
   1  -9   7 324.304 199.104  17
  -1   9   8 5931.15 466.655   6
   1   9   8 6813.65 485.596   6
   1  -9   8 5579.71 414.013  17
  -1   9   9 719.749 214.624  14
   1   9   9 938.523 264.384  14
  -1   9   9 1079.41 250.851   6
   1   9   9 1067.96 270.158   6
  -1   9  10 6920.48 516.784   6
   1   9  10 6505.85 492.654   6
  -1   9  10 7007.12 506.766  14
   1   9  10 6295.25 476.775  14
  -1   9  11 408.535 208.700   6
   1   9  11-149.242 203.381   6
  -1   9  11 80.9146 192.565  14
   1   9  11 45.8959 183.263  14
   1   9  12 8080.02 512.812   6
  -1   9  12 7884.76 516.792  14
   1   9  12 8279.16 535.922  14
   1   9  13-333.696 191.134   6
  -1   9  13-154.430 192.102  14
   1   9  13 253.088 192.554  14
   1   9  14 5246.01 409.793  14
  -1   9  14 4451.78 366.617  14
  -1   9  15 1904.00 277.712   7
  -1   9  15 1445.60 237.301   5
   1   9  15 1682.36 266.922   5
  -1   9  16 1192.64 205.389   7
  -1   9  16 1308.91 223.080   5
   1   9  16 1127.12 198.017   5
  -1   9  17 2013.04 221.840   5
   1   9  17 2173.72 229.653   5
   2  -9   0 109.423 139.582  21
   2  -9  -1 2937.77 327.770  21
   2  -9   1 3053.88 312.365  21
   2  -9  -2 246.266 174.590  21
   2  -9   2 398.349 177.853  21
   2  -9  -3 5907.64 433.232  21
  -2  -9  -3 5930.24 457.055  21
   2  -9   3 6152.88 429.964  18
   2  -9  -3 6028.25 437.160  18
  -2  -9   3 5122.86 400.264  18
  -2  -9  -3 5680.43 425.329  18
   2  -9  -4 349.420 159.788  21
  -2  -9  -4 154.539 188.603  21
   2  -9  -4 301.069 174.471  18
  -2  -9   4 655.714 193.937  18
  -2  -9  -4 103.390 184.252  18
  -2   9   5 16093.5 709.712   6
   2  -9  -5 14512.7 684.633  18
  -2  -9  -5 16664.4 732.447  18
   2  -9   5 16049.6 694.719  17
  -2   9   6-142.368 163.209   6
   2  -9  -6-213.614 168.926  18
  -2  -9  -6 201.399 151.568  18
   2  -9   6 50.8368 159.546  17
  -2   9   7 219.332 175.259   6
   2   9   7 415.922 221.583   6
   2  -9   7 57.6723 159.017  17
  -2   9   8 1412.78 273.261   6
   2   9   8 1605.48 277.244   6
   2  -9   8 1756.58 273.655  17
  -2   9   9 1366.65 283.661  14
   2   9   9 1869.47 309.493  14
  -2   9   9 1425.78 259.868   6
   2   9   9 1583.86 292.362   6
   2  -9   9 1642.03 256.183  17
   2   9  10-79.2408 210.060   6
   2  -9  10 79.0135 175.734  17
  -2   9  10-97.4844 189.587  14
   2   9  10 307.280 200.197  14
   2   9  11 8793.12 560.580   6
  -2   9  11 8706.80 538.492  14
   2   9  11 9037.17 557.292  14
   2   9  12 2757.29 333.918   6
  -2   9  12 2131.80 281.103  14
   2   9  12 2325.12 313.591  14
   2   9  13 147.607 180.636   6
  -2   9  13-38.8631 177.378  14
   2   9  13 235.612 181.094  14
  -2   9  14 668.339 218.385   7
  -2   9  14 1008.46 236.081   5
  -2   9  14 418.171 167.099  14
   2   9  14 687.811 200.230  14
  -2   9  15 5003.72 382.319   7
  -2   9  15 5045.44 373.093   5
  -2   9  16 181.477 153.389   7
  -2   9  16 61.8958 135.635   5
   2   9  16 13.7410 141.132   5
  -2   9  17 62.3125 122.668   5
   2   9  17 463.253 158.292   5
   3  -9   0 68.4387 136.270  21
  -3  -9   0 160.325 166.818  18
   3  -9  -1 938.158 200.798  21
  -3  -9   1 852.283 218.981  18
  -3  -9  -1 1007.10 243.089  18
   3  -9  -2 3449.05 347.645  21
  -3  -9   2 2840.53 318.396  18
  -3  -9  -2 3685.39 375.937  18
  -3  -9   3 1244.19 226.695  18
  -3  -9  -3 1326.81 244.480  18
   3  -9   3 1021.21 214.352  17
  -3  -9   4 877.705 212.637  18
  -3  -9  -4 860.078 243.501  18
   3  -9   4 803.211 213.544  17
  -3   9   5 1060.13 231.412   6
  -3  -9  -5 1545.61 285.227  18
   3  -9   5 976.490 218.214  17
  -3   9   6 6369.95 474.676   6
  -3  -9  -6 7432.47 504.962  18
   3  -9   6 6598.32 461.553  17
  -3  -9  -7 2455.43 307.005  18
   3  -9   7 3161.20 335.496  17
   3   9   8 9923.45 594.715   6
   3  -9   8 9523.90 524.172  17
  -3   9   8 8967.63 547.252  14
   3   9   9 723.515 252.849   6
   3  -9   9 488.595 207.127  17
  -3   9   9 655.503 207.277  14
   3   9   9 1019.25 236.715  14
   3   9  10-115.621 188.071   6
   3  -9  10 333.343 190.679  17
  -3   9  10-76.8971 164.567  14
   3   9  10-72.8520 163.650  14
   3   9  11 3066.66 347.535   6
   3  -9  11 2709.27 298.691  17
  -3   9  11 2684.46 314.200  14
   3   9  11 3052.16 334.641  14
   3   9  12 4064.95 363.413   6
  -3   9  12 3632.09 343.378  14
   3   9  12 4267.60 387.061  14
  -3   9  13 498.793 224.880   7
   3   9  13-126.809 156.700   6
  -3   9  13 40.0862 158.469   5
  -3   9  13 5.01097 144.381  14
   3   9  13 409.138 185.372  14
   3   9  14 1760.51 241.931   6
  -3   9  14 1854.01 256.519   5
  -3   9  15 188.395 163.030   7
  -3   9  15 116.619 138.652   5
  -3   9  16 1953.41 244.420   7
  -3   9  16 1695.47 211.191   5
   3   9  16 1417.18 210.003   5
  -4  -9   0 1011.58 240.782  18
   4  -9   0 1176.92 228.889  17
  -4  -9   1 4407.27 404.269  18
  -4  -9  -1 3752.13 390.524  18
   4  -9   1 3828.05 357.739  17
  -4  -9   2 268.544 199.325  18
  -4  -9  -2 25.8987 171.865  18
   4  -9   2 150.632 164.192  17
  -4  -9   3 9220.20 553.484  18
  -4  -9  -3 8880.78 562.210  18
   4  -9   3 9590.14 546.216  17
  -4  -9  -4 8119.09 537.396  18
   4  -9   4 7208.88 481.050  17
  -4  -9  -5 12021.5 642.653  18
   4  -9   5 11398.5 609.695  17
  -4  -9  -6 870.863 242.186  18
   4  -9   6 1128.76 235.143  17
  -4  -9  -7 2832.99 321.438  18
   4  -9   7 2876.29 328.222  17
   4   9   8 889.188 225.487  14
   4  -9   8 1004.42 231.712  17
   4   9   9 7525.10 535.151   6
   4  -9   9 7439.51 487.225  17
   4   9   9 7873.32 507.220  14
   4   9  10 1529.63 274.442   6
   4  -9  10 1517.10 254.146  17
   4   9  10 1877.83 271.784  14
  -4   9  11 3639.17 385.295   7
   4   9  11 4313.67 385.192   6
   4  -9  11 4053.88 370.917  17
   4   9  11 3716.52 360.975  14
  -4   9  12 307.737 189.763   7
   4   9  12 278.755 171.460   6
   4  -9  12 280.392 181.801  17
   4   9  12 373.298 188.816  14
  -4   9  13 354.971 201.280   7
   4   9  13 391.062 182.121   6
   4   9  13 145.435 143.989  14
  -4   9  14 75.9914 157.326   7
  -4   9  15 2222.01 255.813   7
   4   9  15 2545.33 263.991   5
  -4   9  16 11.1980 110.261   7
  -5  -9   0-100.130 204.202  18
   5  -9   0 6.99851 165.176  17
  -5  -9   1 2642.56 339.883  18
  -5  -9  -1 2678.25 335.400  18
   5  -9   1 2239.52 285.301  17
  -5  -9   2 11691.7 627.490  18
  -5  -9  -2 10723.5 629.151  18
   5  -9   2 11161.8 588.661  17
  -5  -9   3 338.162 210.132  18
  -5  -9  -3 86.3148 194.513  18
   5  -9   3-57.6561 178.506  17
  -5  -9  -4 544.658 188.531  18
   5  -9   4 284.369 180.790  17
  -5  -9  -5 54.9278 187.377  18
   5  -9   5 138.584 180.854  17
  -5  -9  -6 6758.52 488.445  18
   5  -9   6 6962.01 487.552  17
  -5   9  -6 6534.30 500.037   9
  -5   9   7 97.3334 172.450   7
  -5  -9  -7 622.225 229.686  18
   5  -9   7 266.688 198.495  17
  -5   9  -7 239.648 202.118   9
  -5   9   8 29543.6 1046.52   7
   5  -9   8 28827.7 984.189  17
  -5   9   9 297.620 223.977   7
   5  -9   9-104.245 184.832  17
  -5   9  10 626.659 230.157   7
   5   9  10 23.1664 165.069   6
   5  -9  10 572.706 196.800  17
  -5   9  11-8.83873 192.214   7
   5   9  11 141.248 159.228   6
   5  -9  11 11.2109 161.152  17
  -5   9  12 2443.94 322.425   7
   5   9  12 2724.29 292.297   6
   5  -9  12 2923.80 289.107  17
  -5   9  13 234.948 151.495   7
   5  -9  13 211.744 142.567  17
  -5   9  14 593.762 177.023   7
  -5   9  15 143.272 134.082   7
  -6  -9   0 8644.71 576.755  18
  -6   9   0 9262.22 621.337   9
  -6  -9   1 3520.57 387.191  18
  -6  -9  -1 3121.63 373.696  18
   6  -9   1 3012.37 316.043  17
  -6   9   1 4159.73 442.783   9
  -6   9  -1 3798.89 425.492   9
  -6  -9   2 2540.60 331.367  18
   6  -9   2 3191.45 332.634  17
  -6   9   2 3377.85 389.499   9
  -6  -9   3 2222.21 291.679  18
  -6  -9  -3 1829.94 305.500  18
   6  -9   3 2391.24 297.684  17
  -6   9   3 2375.40 340.594   9
  -6   9  -3 2248.42 334.374   9
  -6  -9  -4-91.8480 199.622  18
   6  -9   4-149.622 166.856  17
  -6   9   4 316.985 186.536   9
  -6   9  -4 498.216 234.596   9
  -6  -9  -5 18327.8 808.021  18
   6  -9   5 18414.9 773.696  17
  -6   9  -5 16972.0 812.739   9
  -6  -9  -6-325.498 178.700  18
   6  -9   6-85.3235 179.167  17
  -6   9  -6 35.5669 185.186   9
  -6  -9  -7 5352.61 417.038  18
   6  -9   7 4661.46 396.702  17
  -6   9  -7 4929.40 423.789   9
  -6   9   8 318.337 203.490   7
   6  -9   8 362.400 219.457  17
  -6   9   9 10028.4 586.139   7
   6  -9   9 10532.1 571.751  17
  -6   9  10-38.9403 178.604   7
   6   9  10 277.390 186.764   6
   6  -9  10 79.8329 167.786  17
  -6   9  11 2727.75 311.387   7
   6   9  11 2860.36 300.141   6
   6  -9  11 2677.39 292.780  17
  -6   9  12 893.842 220.533   7
   6  -9  12 494.895 170.866  17
  -6   9  13 38.0045 150.379   7
   6  -9  13 60.4311 135.470  17
  -6   9  14 36.3576 136.587   7
   6  -9  14-217.608 119.205  17
  -7   9   0 55.0876 189.935   9
  -7   9   1 350.528 248.262   9
  -7   9  -1 51.1624 181.182   9
  -7  -9   2 3235.83 356.389  18
   7  -9   2 3889.66 368.333  17
  -7   9   2 3840.15 396.332   9
  -7   9  -2 3820.37 417.837   9
  -7  -9   3 124.893 180.244  18
   7  -9   3 237.699 184.317  17
  -7   9   3 376.319 222.714   9
  -7   9  -3 129.431 198.383   9
   7  -9   4 741.424 203.732  17
  -7   9   4 1049.05 219.051   9
  -7   9  -4 894.600 233.136   9
  -7  -9  -5-435.156 221.781  18
   7  -9   5 161.625 188.447  17
  -7   9  -5-135.200 211.131   9
  -7  -9  -6 13671.6 672.430  18
   7  -9   6 14132.7 672.031  17
  -7   9  -6 14743.8 719.521   9
  -7  -9  -7 117.997 171.696  18
   7  -9   7 349.674 201.696  17
  -7   9  -7-95.1871 168.492   9
  -7   9   8 18031.4 757.280   7
  -7  -9  -8 19855.4 767.807  18
   7  -9   8 19770.9 770.976  17
  -7   9   9-203.379 164.351   7
   7  -9   9-145.115 168.366  17
  -7   9  10 213.647 155.255   7
   7   9  10 135.239 170.238   6
   7  -9  10 134.548 172.465  17
   7  -9  11 239.713 156.386  17
   7  -9  11 500.915 149.004  15
  -7   9  12 1702.18 239.067   7
   7  -9  12 1858.43 232.174  17
   7  -9  12 1671.34 208.118  15
  -7   9  13-126.566 131.501   7
   7  -9  13 231.518 129.445  17
   7  -9  13-113.245 107.883  15
  -8   9   0 2712.09 361.922   9
  -8   9   1 5566.95 468.959   9
  -8   9  -1 4717.40 452.190   9
  -8  -9   2 1343.31 269.982  18
  -8   9   2 898.881 253.717   9
  -8   9  -2 904.877 254.463   9
  -8  -9   3 372.911 187.196  18
   8  -9   3 596.184 190.491  17
  -8   9   3 660.597 227.400   9
  -8   9  -3 336.726 203.805   9
   8  -9   4 1930.09 261.040  17
  -8   9   4 1303.35 252.611   9
  -8   9  -4 1351.52 262.897   9
   8  -9   5 13265.6 624.711  17
  -8   9  -5 13497.7 692.907   9
  -8  -9  -6-29.1638 172.497  18
   8  -9   6 254.831 168.567  17
  -8   9  -6 175.409 164.664   9
  -8  -9  -7 2649.33 297.360  18
   8  -9   7 2687.48 299.463  17
  -8   9  -7 3316.14 335.550   9
  -8  -9  -8 653.154 190.593  18
   8  -9   8 880.068 209.613  17
   8  -9   8 615.357 167.856  15
   8  -9   9 1974.34 254.676  17
   8  -9   9 2175.53 245.920  15
   8  -9  10 192.633 142.097  17
   8  -9  10 81.5832 121.914  15
   8  -9  11 3688.32 296.965  17
   8  -9  11 3549.63 278.141  15
   8  -9  12 269.635 128.228  17
  -9   9   0 109.072 183.948   9
  -9   9   1-46.2691 163.680   9
  -9   9  -1-410.413 229.733   9
  -9  -9   2 1727.11 249.335  18
  -9   9   2 1337.06 244.586   9
  -9   9  -2 1305.27 271.521   9
  -9  -9   3 153.459 166.873  18
  -9   9   3 297.549 165.395   9
  -9   9  -3 404.951 182.495   9
   9  -9   4 749.005 203.534  17
  -9   9  -4 597.052 193.864   9
  -9  -9  -5-150.132 165.283  18
   9  -9   5-53.8613 149.364  17
  -9   9  -5-71.4384 160.644   9
   9  -9   5 108.694 148.183  15
  -9  -9  -6 2256.63 274.849  18
   9  -9   6 2267.70 264.968  17
  -9   9  -6 2393.15 283.574   9
   9  -9   6 2460.14 261.707  15
  -9  -9  -7 34.0117 137.871  18
   9  -9   7 158.167 134.412  17
  -9   9  -7 371.478 156.065   9
   9  -9   7 69.4135 126.622  15
  -9  -9  -8 5607.64 368.136  18
   9  -9   8 5248.12 361.141  17
   9  -9   8 6301.23 371.797  15
   9  -9   9 506.251 163.616  17
   9  -9   9 225.097 125.304  15
   9  -9  10 411.849 134.637  17
   9  -9  10 386.710 131.530  15
 -10   9   0 167.526 168.179   9
 -10  -9   1 250.358 149.671  18
 -10   9   1 350.260 171.714   9
 -10   9  -1 483.826 202.342   9
 -10  -9   2 374.961 153.475  18
 -10   9   2 300.154 161.974   9
 -10   9  -2 253.566 175.644   9
  10  -9   2 91.8284 124.771  15
 -10   9   3 129.092 141.614   9
 -10   9  -3 261.883 159.053   9
  10  -9   3 412.368 151.887  15
 -10  -9  -4 162.624 143.298  18
 -10   9  -4-0.71060 140.637   9
  10  -9   4 301.808 148.344  15
 -10   9  -5 2874.09 304.161   9
  10  -9   5 3095.77 268.361  15
 -10  -9  -6 424.996 140.201  18
  10  -9   6 668.532 159.202  17
 -10   9  -6 545.955 166.487   9
  10  -9   6 359.639 143.423  15
 -10  -9  -7 82.9234 115.444  18
  10  -9   7 137.292 125.283  17
  10  -9   7 223.149 132.475  15
 -11  -9   0 2.84467 127.301  18
  11  -9   0-230.414 126.983  15
 -11  -9   1 86.2799 127.490  18
 -11  -9  -1-223.384 147.293  18
  11  -9   1 70.2772 100.613  15
 -11  -9   2 30.2901 132.893  18
 -11  -9  -2 129.550 128.547  18
 -11  -9  -3 335.093 127.200  18
  11  -9   3 108.757 114.218  15
 -11  -9  -4 1863.33 215.902  18
   0 -10   0 59191.4 1529.99  18
   0 -10   1 124.516 188.387  18
   0 -10  -1 116.187 160.082  18
   0 -10   2 15488.9 720.564  18
   0 -10  -2 14873.3 720.763  18
   0 -10   3-25.4775 179.484  18
   0 -10  -3-121.245 186.890  18
   0  10   4 4304.24 389.975   6
   0 -10   4 4456.38 390.382  18
   0 -10  -4 4257.72 396.304  18
   0  10   5-166.805 200.751   6
   0 -10  -5 88.3887 176.412  18
   0  10   6 4717.17 415.937   6
   0 -10  -6 4513.34 402.483  18
   0 -10   6 5079.42 401.453  17
   0  10   7 42.8018 189.789   6
   0 -10   7 3.61292 162.794  17
   0  10   8 89.3470 188.116   6
   0  10   9 283.403 213.995  14
   0  10   9-104.089 171.244   6
   0  10  10 10448.1 582.880   6
   0  10  10 9493.35 564.576  14
   0  10  11-58.2155 175.512   6
   0  10  11-369.789 193.805  14
   0  10  12 591.336 196.283  14
   0  10  13-16.2909 147.637  14
   0  10  14 7543.60 439.613  14
   0  10  15 197.656 142.514   7
   0  10  15 354.219 152.199   5
   1 -10   0-88.6121 196.126  18
  -1 -10   0 13.8834 188.427  18
   1 -10   1 14582.9 702.735  18
   1 -10  -1 16184.0 738.676  18
  -1 -10   1 16708.6 751.775  18
  -1 -10  -1 14091.2 702.663  18
   1 -10   2 5451.59 438.455  18
   1 -10  -2 5882.38 461.750  18
  -1 -10  -2 4465.69 407.552  18
  -1 -10   2 4856.31 409.596  18
   1  10   3 29632.9 1027.22   6
   1 -10   3 28991.0 1004.26  18
   1 -10  -3 31102.2 1046.38  18
  -1 -10   3 29051.1 1001.29  18
  -1 -10  -3 30905.3 1044.51  18
  -1  10   4 22.7613 169.824   6
   1 -10   4-10.9914 183.854  18
   1 -10  -4 415.592 198.082  18
  -1 -10   4 125.861 152.806  18
  -1 -10  -4 257.185 203.738  18
   1  10   4-46.6653 179.907   6
  -1  10   5 365.969 170.880   6
   1 -10  -5 187.601 162.071  18
   1  10   5 807.549 233.628   6
  -1 -10  -5 469.389 203.051  18
   1 -10   5 554.748 211.538  17
  -1  10   6 452.464 219.983   6
   1  10   6 395.725 193.779   6
   1 -10  -6 794.706 232.865  18
  -1 -10  -6 116.380 177.780  18
   1 -10   6 407.657 190.710  17
  -1  10   7 4572.42 412.697   6
   1  10   7 5647.59 458.961   6
   1 -10   7 5012.44 396.411  17
  -1  10   8 996.564 245.879   6
   1  10   8 921.923 250.987   6
   1 -10   8 869.388 209.485  17
  -1  10   9 4046.14 391.252  14
  -1  10   9 4287.64 396.227   6
   1  10   9 4622.69 404.872   6
   1 -10   9 4512.78 367.865  17
   1  10   9 5294.06 444.681  14
   1  10  10 59.3175 168.305   6
  -1  10  10 371.315 220.207  14
   1  10  10 242.529 198.637  14
   1  10  11 4334.99 390.604   6
  -1  10  11 4008.09 377.386  14
   1  10  11 4204.23 381.218  14
   1  10  12-223.088 181.386   6
  -1  10  12-27.0171 180.729  14
   1  10  12-65.4008 173.835  14
  -1  10  13 9604.69 521.084  14
   1  10  13 9193.28 515.667  14
  -1  10  14 1288.74 224.523   5
   1  10  14 796.956 185.598  14
  -1  10  15 1212.34 204.712   7
  -1  10  15 1050.55 180.598   5
   1  10  15 887.333 185.557   5
   2 -10   0 56059.5 1494.16  18
  -2 -10   0 59003.6 1516.67  18
   2 -10   1 90.3456 170.090  18
   2 -10  -1 124.344 225.626  18
  -2 -10   1 411.624 187.737  18
  -2 -10  -1 447.445 213.694  18
   2 -10  -2 6570.88 484.947  18
  -2 -10   2 6476.75 475.350  18
  -2 -10  -2 7005.05 490.525  18
   2 -10  -3 6068.97 471.023  18
  -2 -10   3 6510.14 462.354  18
  -2 -10  -3 5215.16 438.991  18
   2 -10  -4 3524.72 365.949  18
  -2 -10   4 3656.84 346.158  18
  -2 -10  -4 2984.66 356.437  18
   2 -10   4 3299.95 347.968  17
  -2  10   5 717.719 226.326   6
  -2 -10  -5 1314.73 274.137  18
   2  10   5 982.594 252.597   6
   2 -10   5 848.957 212.616  17
  -2  10   6 5863.84 456.627   6
   2  10   6 6309.57 498.789   6
  -2 -10  -6 5608.20 453.593  18
   2 -10   6 5503.07 434.531  17
  -2  10   7 2897.21 348.884   6
  -2 -10  -7 2367.02 311.973  18
   2 -10   7 2367.87 294.913  17
  -2  10   8 195.053 191.798  14
   2  10   8-53.3806 204.337   6
   2 -10   8 11.9561 168.542  17
   2  10   9 672.139 214.678   6
   2 -10   9 694.229 221.269  17
   2  10   9 389.080 176.716  14
   2  10  10 9612.22 552.098   6
   2 -10  10 10124.0 526.257  17
  -2  10  10 9541.08 549.116  14
   2  10  10 9539.13 556.284  14
   2  10  11-14.8172 158.544   6
  -2  10  11-133.434 154.641  14
   2  10  11 260.348 186.619  14
   2  10  12 1927.12 267.549   6
  -2  10  12 1820.82 268.247  14
   2  10  12 1875.89 264.087  14
   2  10  13 109.772 149.104   6
  -2  10  13 112.314 156.893   5
  -2  10  13 125.044 134.091  14
   2  10  13 242.760 163.319  14
  -2  10  14 769.224 197.069   7
  -2  10  14 860.689 184.149   5
  -2  10  15-42.6257 128.466   7
  -2  10  15 23.9136 112.740   5
   2  10  15-41.6425 118.848   5
  -3 -10   0-107.016 194.317  18
  -3 -10   1 4740.19 433.313  18
  -3 -10  -1 4195.67 414.764  18
  -3 -10   2 2591.06 335.949  18
  -3 -10  -2 2435.71 321.198  18
   3 -10   2 2305.75 282.110  17
  -3 -10   3 7769.65 509.075  18
  -3 -10  -3 7633.06 525.747  18
   3 -10   3 7805.77 495.375  17
  -3 -10   4 158.732 188.179  18
  -3 -10  -4 247.308 188.631  18
   3 -10   4-127.165 175.000  17
  -3 -10  -5 3023.19 331.981  18
   3 -10   5 3197.25 337.703  17
  -3 -10  -6 1406.93 255.742  18
   3 -10   6 1013.15 223.641  17
  -3 -10  -7 1156.74 236.383  18
   3  10   7 1048.50 267.231   6
   3 -10   7 495.467 199.145  17
  -3  10   8 529.443 192.683  14
   3  10   8 794.534 219.705  14
   3  10   8 380.978 234.719   6
   3 -10   8 766.083 200.487  17
   3  10   9 2185.54 311.490   6
   3 -10   9 2303.41 286.768  17
  -3  10   9 2201.10 285.426  14
   3  10   9 2107.32 282.695  14
   3  10  10 1506.80 268.482   6
   3 -10  10 1847.60 255.898  17
  -3  10  10 1566.62 251.212  14
   3  10  10 1157.44 232.832  14
   3  10  11 389.074 192.187   6
   3 -10  11 475.939 169.466  17
  -3  10  11 556.778 192.060  14
   3  10  11-47.5086 172.586  14
  -3  10  12 252.632 190.163   7
  -3  10  12 21.9987 134.625  14
   3  10  12 232.957 168.222  14
  -3  10  13 3273.78 315.625   7
   3  10  13 2974.57 291.707   6
  -3  10  13 2453.93 248.524  14
   3  10  13 3313.09 299.522  14
  -3  10  14 411.379 171.395   7
  -3  10  15 172.563 126.007   7
  -4 -10   0 10110.9 599.080  18
   4 -10   0 8653.16 513.496  17
  -4 -10   1 2464.62 324.957  18
  -4 -10  -1 2241.48 301.607  18
   4 -10   1 2315.93 298.499  17
   4 -10  -1 2156.17 289.338  17
  -4 -10   2 4259.80 402.905  18
  -4 -10  -2 3768.92 386.780  18
   4 -10   2 3889.66 366.945  17
   4 -10  -2 3544.96 337.835  17
  -4 -10   3 664.485 199.843  18
  -4 -10  -3 999.056 262.990  18
  -4 -10   4 2293.83 302.849  18
  -4 -10  -4 2238.18 308.128  18
   4 -10   4 2037.26 278.113  17
  -4 -10  -5-569.161 262.308  18
   4 -10   5-205.949 188.730  17
  -4 -10  -6 2522.66 319.094  18
   4 -10   6 2083.00 289.643  17
   4  10   7 1092.31 249.730  14
  -4 -10  -7 653.999 213.119  18
   4 -10   7 611.813 200.926  17
   4  10   8 717.655 223.438   6
   4 -10   8 451.956 198.412  17
   4  10   8 836.858 238.035  14
  -4  10   9 3200.18 350.233   7
   4  10   9 3840.55 381.544   6
   4 -10   9 3806.28 349.822  17
   4  10   9 3737.66 334.810  14
  -4  10  10 2445.04 314.638   7
   4  10  10 2441.10 301.479   6
   4 -10  10 2452.91 288.146  17
   4  10  10 2078.81 280.526  14
  -4  10  11 310.880 198.737   7
   4  10  11-65.1310 151.679   6
   4 -10  11 110.959 159.008  17
   4  10  11-122.784 155.839  14
  -4  10  12 1829.35 259.437   7
   4  10  12 1465.88 237.505   6
   4 -10  12 1865.37 238.713  17
   4  10  12 1397.13 207.555  14
  -4  10  13 461.343 181.230   7
   4  10  13 164.008 121.848   6
  -4  10  14 815.361 159.640   7
  -5 -10   0-152.436 211.959  18
   5 -10   0 114.723 165.440  17
  -5 -10   1 375.110 207.845  18
  -5 -10  -1 99.7558 196.029  18
   5 -10   1 466.815 189.094  17
  -5 -10   2 336.451 181.715  18
  -5 -10  -2 205.777 218.055  18
   5 -10   2 430.688 172.832  17
  -5 -10   3 7814.45 515.456  18
  -5 -10  -3 7721.61 536.810  18
   5 -10   3 7521.12 493.206  17
  -5  10   3 8306.07 551.313   9
  -5 -10  -4 267.355 192.399  18
   5 -10   4 196.914 179.919  17
  -5  10   4-143.194 178.051   9
  -5  10  -4 230.470 201.797   9
  -5 -10  -5 735.823 204.887  18
   5 -10   5 548.945 204.523  17
  -5  10  -5 1117.06 269.503   9
  -5 -10  -6 124.189 187.769  18
   5 -10   6-138.751 173.444  17
  -5  10  -6 40.9000 198.231   9
  -5 -10  -7 6638.91 459.391  18
   5 -10   7 7161.56 467.583  17
  -5  10  -7 6947.12 477.612   9
  -5  10   8 1273.25 249.891   7
   5  10   8 1000.42 250.294   6
   5 -10   8 853.203 222.805  17
  -5  10   9 1271.53 257.428   7
   5  10   9 568.230 198.312   6
   5 -10   9 877.373 200.086  17
  -5  10  10 158.264 198.832   7
   5  10  10 243.089 156.517   6
   5 -10  10 150.207 149.892  17
  -5  10  11 509.959 182.386   7
   5  10  11 633.533 183.403   6
   5 -10  11 409.740 172.863  17
  -5  10  12 563.142 179.679   7
   5  10  12 436.905 162.791   6
   5 -10  12 537.377 174.633  17
  -5  10  13 3511.26 298.136   7
   5  10  13 3411.46 274.381   6
   5 -10  13 3489.36 269.680  17
  -6 -10   0 3390.28 362.601  18
  -6  10   0 3632.72 403.304   9
  -6 -10   1 559.929 188.131  18
  -6 -10  -1 701.875 236.007  18
   6 -10   1 476.696 177.510  17
  -6  10   1 636.765 204.624   9
  -6  10  -1 560.669 252.796   9
  -6 -10   2 321.365 198.550  18
  -6 -10  -2 995.542 261.240  18
   6 -10   2 715.980 204.010  17
  -6  10   2 694.798 245.661   9
  -6  10  -2 978.701 242.447   9
  -6 -10   3 2071.72 289.265  18
  -6 -10  -3 2656.25 338.074  18
   6 -10   3 3146.61 332.328  17
  -6  10   3 2686.61 347.381   9
  -6  10  -3 3337.44 385.177   9
  -6 -10  -4 5319.47 427.212  18
   6 -10   4 4895.40 405.117  17
  -6  10   4 4749.19 416.677   9
  -6  10  -4 4967.55 439.362   9
  -6 -10  -5 331.246 200.331  18
   6 -10   5 305.482 196.949  17
  -6  10  -5 369.891 200.744   9
  -6 -10  -6 9110.77 539.987  18
   6 -10   6 9277.28 523.727  17
  -6  10  -6 9435.34 563.943   9
  -6 -10  -7 109.746 180.143  18
   6 -10   7 212.770 151.886  17
  -6  10  -7-96.6718 168.640   9
   6 -10   8 38.4021 156.928  17
  -6  10   9 156.748 151.042   7
   6  10   9 136.164 159.134   6
   6 -10   9 223.407 157.682  17
  -6  10  10 2439.23 278.144   7
   6  10  10 2463.46 266.511   6
   6 -10  10 2621.22 280.157  17
  -6  10  11-7.07064 147.819   7
   6  10  11-175.054 132.946   6
   6 -10  11-126.766 132.544  17
  -6  10  12 1097.22 193.810   7
   6  10  12 1007.55 165.291   6
   6 -10  12 1251.64 187.541  17
  -7 -10   0 271.642 179.590  18
  -7  10   0 78.4950 190.589   9
  -7 -10   1 5138.43 431.543  18
  -7 -10  -1 5407.80 443.314  18
  -7  10   1 5060.91 441.943   9
  -7  10  -1 4652.84 431.171   9
  -7 -10   2 4236.22 382.153  18
  -7 -10  -2 3726.64 371.717  18
   7 -10   2 3875.99 345.458  17
  -7  10   2 4373.81 410.906   9
  -7  10  -2 4082.36 411.689   9
  -7 -10   3 21292.6 807.709  18
  -7 -10  -3 19718.5 817.697  18
   7 -10   3 19491.9 749.484  17
  -7  10   3 20719.0 829.935   9
  -7  10  -3 20511.1 856.039   9
  -7 -10  -4 35.6205 161.017  18
   7 -10   4 68.2003 177.551  17
  -7  10   4-222.058 194.740   9
  -7  10  -4 245.062 183.389   9
  -7 -10  -5 1316.68 245.574  18
   7 -10   5 1279.13 231.688  17
  -7  10  -5 1295.69 247.917   9
  -7 -10  -6 426.586 174.547  18
   7 -10   6 1037.76 212.726  17
  -7  10  -6 736.035 185.582   9
  -7 -10  -7 1869.44 239.795  18
   7 -10   7 2362.62 292.781  17
  -7  10  -7 1856.64 256.720   9
  -7 -10  -8 316.419 146.428  18
   7 -10   8-76.4107 134.409  17
   7  10   9 3052.57 301.957   6
   7 -10   9 2913.64 276.230  17
  -7  10  10 185.543 138.957   7
   7  10  10 93.8269 142.859   6
   7 -10  10 0.41311 124.690  17
  -7  10  11-82.2962 128.523   7
   7 -10  11 67.6598 118.350  17
  -8 -10   0 6597.41 456.170  18
  -8  10   0 7617.65 497.881   9
  -8 -10   1 1645.72 278.065  18
  -8 -10  -1 1265.49 241.863  18
  -8  10   1 1352.98 260.613   9
  -8  10  -1 1314.71 255.965   9
  -8 -10   2 2459.23 303.389  18
  -8 -10  -2 1892.92 267.460  18
  -8  10   2 1864.02 281.279   9
  -8  10  -2 1256.96 231.904   9
  -8 -10   3 387.671 150.968  18
  -8 -10  -3 675.132 200.902  18
   8 -10   3 317.579 155.972  17
  -8  10   3 729.331 212.606   9
  -8  10  -3 467.119 199.209   9
  -8 -10  -4 5258.44 396.362  18
   8 -10   4 5330.80 370.542  17
  -8  10  -4 6134.55 444.592   9
  -8 -10  -5-56.7457 135.867  18
   8 -10   5 105.970 150.495  17
  -8  10  -5-296.102 199.156   9
  -8 -10  -6 8658.15 474.793  18
   8 -10   6 8452.06 455.800  17
  -8  10  -6 8084.49 474.195   9
  -8 -10  -7 328.049 130.801  18
   8 -10   7 655.892 177.629  17
  -8  10  -7 367.480 142.564   9
  -8 -10  -8 152.920 120.416  18
   8  10   8-124.957 141.414   6
   8 -10   8 133.524 127.903  17
   8  10   9 457.529 155.659   6
   8 -10   9 59.1886 120.560  17
   8 -10  10 3579.04 277.815  17
  -9 -10   0 38.4505 129.855  18
  -9  10   0-34.0835 142.465   9
  -9 -10   1 404.922 148.926  18
  -9 -10  -1 508.048 168.308  18
  -9  10   1 570.817 197.339   9
  -9  10  -1 855.073 218.330   9
  -9 -10   2 155.192 146.880  18
  -9 -10  -2 254.082 169.113  18
  -9  10   2-55.7089 163.415   9
  -9  10  -2 147.971 150.017   9
  -9 -10  -3 3593.43 311.484  18
  -9  10   3 3319.46 307.149   9
  -9  10  -3 3577.82 334.031   9
  -9 -10  -4-79.2679 150.679  18
  -9  10  -4 34.1397 140.223   9
  -9 -10  -5 186.625 148.359  18
   9 -10   5 284.592 139.508  17
  -9  10  -5 556.700 180.343   9
  -9 -10  -6 94.8184 125.339  18
   9 -10   6-108.775 124.670  17
  -9  10  -6 256.116 143.577   9
  -9 -10  -7 3148.76 254.398  18
   9 -10   7 3145.54 258.812  17
 -10 -10   0 7976.59 425.346  18
 -10  10   0 8036.77 437.947   9
 -10 -10   1-202.522 136.072  18
 -10 -10  -1-124.100 127.309  18
 -10  10   1-1.56700 123.444   9
 -10  10  -1-12.1013 115.229   9
 -10 -10  -2 1361.45 192.737  18
 -10  10   2 1645.03 209.770   9
 -10  10  -2 1290.50 200.340   9
 -10 -10  -3-32.1222 115.364  18
 -10  10  -3 143.533 120.188   9
   0 -11   0 56.9349 170.957  18
   0 -11   1 3840.01 392.323  18
   0 -11  -1 3440.80 364.434  18
   0 -11   2-112.009 189.614  18
   0 -11  -2 30.2228 193.261  18
   0 -11   3 1492.25 273.875  18
   0 -11  -3 995.171 248.831  18
   0  11   4 363.416 192.022   6
   0 -11   4 292.038 186.603  18
   0  11   5 3044.02 334.259   6
   0 -11  -5 3099.56 327.859  18
   0 -11   5 3029.65 334.422  17
   0  11   6 227.449 196.322   6
   0 -11  -6 154.715 181.681  18
   0 -11   6 12.4672 165.288  17
   0  11   7 8042.85 514.670   6
   0 -11   7 7347.50 450.045  17
   0  11   8-81.4230 169.412  14
   0  11   8-143.814 163.204   6
   0  11   9 6184.81 435.132   6
   0  11   9 5215.25 407.807  14
   0  11  10 117.627 166.769  14
   0  11  11 838.263 177.002  14
   0  11  12-28.6509 142.652  14
   0  11  13 1062.90 166.383  14
   1 -11   0-244.579 191.147  18
  -1 -11   0 46.6076 192.179  18
   1 -11   1 485.217 237.941  18
   1 -11  -1 20.7104 170.281  18
  -1 -11   1 325.651 194.802  18
  -1 -11  -1 115.413 183.398  18
   1 -11  -2 4353.62 408.251  18
  -1 -11   2 3271.17 363.734  18
  -1 -11  -2 4017.35 386.761  18
   1 -11  -3 230.386 208.221  18
  -1 -11   3 192.647 199.449  18
  -1 -11  -3 98.4000 187.957  18
   1 -11  -4 342.369 189.604  18
   1  11   4 198.595 197.209   6
  -1 -11   4 309.049 200.031  18
  -1 -11  -4 305.435 177.913  18
   1 -11   4 484.542 192.418  17
  -1  11   5 574.014 208.259   6
   1  11   5-61.5677 200.452   6
  -1 -11  -5 38.6672 179.526  18
   1 -11   5 279.434 169.102  17
  -1  11   6 240.081 176.792   6
   1  11   6 336.752 185.564   6
  -1 -11  -6 478.782 203.285  18
   1 -11   6 594.687 191.882  17
  -1 -11   6 344.399 167.493  17
  -1  11   7 1039.74 213.478   6
   1  11   7 747.241 197.916   6
  -1 -11  -7 1045.89 223.020  18
   1 -11   7 678.075 196.364  17
  -1  11   8 6633.91 456.861   6
   1  11   8 7467.23 493.200   6
   1 -11   8 7787.35 455.866  17
  -1  11   8 7109.71 477.155  14
   1  11   8 6934.24 483.780  14
   1  11   9-65.6845 188.123   6
   1 -11   9-183.276 136.759  17
  -1  11   9 349.300 191.858  14
   1  11   9 191.676 183.784  14
   1  11  10 832.237 202.169   6
  -1  11  10 948.250 216.710  14
   1  11  10 809.414 210.265  14
   1  11  11-185.724 152.453   6
  -1  11  11-109.469 148.413  14
   1  11  11 67.7652 148.321  14
  -1  11  12 5801.75 369.289  14
   1  11  12 6531.94 394.808  14
  -1  11  13 317.134 152.408   7
  -1  11  13 105.808 126.845   5
  -1  11  13 52.1855 109.131  14
   1  11  13 73.7016 118.596  14
  -2 -11   0 940.783 251.879  18
  -2 -11   1 5071.60 426.643  18
  -2 -11  -1 5233.64 440.324  18
  -2 -11   2 617.947 224.072  18
  -2 -11  -2 819.475 222.228  18
   2 -11   2 525.648 185.194  17
  -2 -11   3 441.762 181.633  18
  -2 -11  -3 647.853 236.037  18
   2  11   3 921.134 236.582   6
   2 -11   3 560.777 201.198  17
   2  11   4 692.901 225.486   6
  -2 -11   4 579.594 181.107  18
  -2 -11  -4 683.626 197.154  18
   2 -11   4 744.068 223.271  17
   2  11   5 7310.21 504.666   6
  -2 -11  -5 7450.79 495.837  18
   2 -11   5 7277.66 471.484  17
   2  11   6 1709.63 291.375   6
  -2 -11  -6 1416.95 264.348  18
   2 -11   6 1458.41 242.489  17
   2  11   7 1745.17 267.292   6
  -2 -11  -7 1405.03 235.654  18
   2 -11   7 1383.30 245.489  17
   2  11   8 445.586 211.544  14
   2  11   8-64.7480 167.343   6
   2 -11   8 72.9524 156.170  17
  -2  11   8 359.491 182.992  14
   2  11   9 3252.36 338.623   6
   2 -11   9 2600.05 283.386  17
  -2  11   9 3003.49 310.626  14
   2  11   9 3332.00 327.032  14
   2  11  10 344.351 179.677   6
   2 -11  10-136.689 131.325  17
  -2  11  10-14.6702 139.616  14
   2  11  10 120.585 147.503  14
   2  11  11 4654.23 371.575   6
  -2  11  11 4989.52 362.550  14
   2  11  11 4510.55 340.618  14
  -2  11  12 269.973 148.619   7
  -2  11  12 264.082 144.786   5
  -2  11  12 24.0480 122.139  14
   2  11  12 205.911 121.901  14
  -2  11  13 359.639 156.948   7
   2  11  13 304.906 136.048  14
  -3 -11   0 160.325 182.838  18
   3 -11   0-93.2785 168.848  17
  -3 -11   1 957.078 225.152  18
  -3 -11  -1 874.364 241.312  18
   3 -11   1 811.516 225.036  17
   3 -11  -1 701.854 191.591  17
  -3 -11   2 5878.28 449.667  18
  -3 -11  -2 6667.47 482.787  18
   3 -11   2 5702.97 426.140  17
   3 -11  -2 5502.20 412.611  17
  -3 -11   3 1101.44 230.736  18
  -3 -11  -3 987.670 241.828  18
   3 -11   3 598.113 186.721  17
  -3 -11   4 4023.97 358.500  18
  -3 -11  -4 4203.46 393.766  18
   3  11   4 4095.89 402.815   6
   3 -11   4 3735.20 357.560  17
   3  11   5 57.9274 189.585   6
  -3 -11  -5 174.000 186.243  18
   3 -11   5 12.1874 168.712  17
   3  11   6 2405.13 318.971   6
  -3 -11  -6 2666.52 309.367  18
   3 -11   6 2999.78 311.509  17
  -3  11   7 1077.75 221.499  14
   3  11   7 1065.02 241.489  14
   3  11   7 1095.22 247.665   6
  -3 -11  -7 864.911 207.754  18
   3 -11   7 1162.02 234.648  17
   3  11   8 5451.16 425.624   6
   3 -11   8 5111.64 378.998  17
  -3  11   8 5329.12 391.108  14
   3  11   8 4873.50 388.623  14
   3  11   9 437.036 201.847   6
   3 -11   9 91.3325 137.748  17
  -3  11   9 255.762 160.244  14
   3  11   9 201.494 175.553  14
  -3  11  10 613.266 189.312   7
   3  11  10 587.259 185.183   6
   3 -11  10 247.304 139.527  17
  -3  11  10 158.856 137.203  14
   3  11  10 225.580 139.486  14
  -3  11  11 294.607 155.071   7
   3  11  11 522.102 165.617   6
   3 -11  11 211.188 128.317  17
  -3  11  11 216.947 120.095  14
   3  11  11 140.780 123.150  14
  -3  11  12 1505.81 213.381   7
   3  11  12 1000.99 174.592   6
  -3  11  12 1152.14 178.425  14
   3  11  12 1568.36 199.690  14
  -4 -11   0 190.488 190.404  18
   4 -11   0 88.5193 150.391  17
  -4 -11   1 1741.66 274.088  18
  -4 -11  -1 2069.08 302.614  18
   4 -11   1 1769.60 253.302  17
   4 -11  -1 1715.15 249.428  17
  -4 -11   2 94.0358 172.879  18
  -4 -11  -2 311.327 203.879  18
   4 -11   2 370.584 189.570  17
   4 -11  -2 55.9864 137.762  17
  -4 -11   3 1572.59 260.243  18
  -4 -11  -3 1249.91 248.134  18
   4 -11   3 1303.21 250.165  17
  -4 -11   4 734.539 204.322  18
  -4 -11  -4 707.809 228.665  18
   4 -11   4 584.615 193.526  17
  -4 -11  -5 3813.12 374.315  18
   4  11   5 3229.12 351.668   6
   4 -11   5 3205.65 331.169  17
   4  11   6 600.931 201.399  14
  -4 -11  -6-77.4030 164.982  18
   4  11   6 372.826 204.061   6
   4 -11   6 26.9571 162.883  17
  -4  11  -6 245.399 183.607   9
   4  11   7 200.452 200.051   6
  -4 -11  -7 516.061 172.935  18
   4 -11   7 484.586 192.286  17
  -4  11  -7 555.690 200.566   9
   4  11   7 357.263 178.068  14
  -4  11   8-119.866 146.448   7
   4  11   8-222.819 172.946   6
   4 -11   8 287.143 162.947  17
   4  11   8 311.331 172.211  14
  -4  11   9 3156.00 304.763   7
   4  11   9 3120.11 313.324   6
   4 -11   9 2713.71 281.290  17
   4  11   9 2551.43 268.394  14
  -4  11  10 313.706 164.787   7
   4  11  10 18.7850 146.720   6
   4 -11  10 363.909 156.459  17
   4  11  10-9.06401 118.974  14
  -4  11  11 2775.08 259.740   7
   4  11  11 2812.50 271.532   6
   4 -11  11 2740.58 240.647  17
  -4  11  12 750.531 163.895   7
   4  11  12 473.812 143.663   6
  -5 -11   0-130.351 178.571  18
   5 -11   0 34.6459 139.536  17
  -5  11   0 252.455 222.438   9
  -5 -11   1 1529.69 259.968  18
  -5 -11  -1 1430.23 258.584  18
   5 -11   1 1403.34 227.153  17
  -5  11   1 1555.07 286.223   9
  -5  11  -1 1418.34 302.958   9
  -5 -11   2 4027.00 368.978  18
  -5 -11  -2 4086.25 372.969  18
   5 -11   2 3845.72 339.885  17
  -5  11   2 4352.48 400.794   9
  -5  11  -2 4132.02 398.290   9
  -5 -11   3 92.0088 151.479  18
  -5 -11  -3 204.146 173.592  18
   5 -11   3 466.718 175.311  17
  -5  11   3 273.179 180.181   9
  -5  11  -3 15.4113 179.072   9
  -5 -11  -4 295.244 174.206  18
   5 -11   4 365.813 170.479  17
  -5  11   4 242.306 176.321   9
  -5  11  -4 529.993 234.757   9
  -5 -11  -5 170.281 170.174  18
   5 -11   5 43.9934 155.548  17
  -5  11  -5 409.652 207.696   9
   5  11   6 8111.45 517.724   6
  -5 -11  -6 7505.71 459.360  18
   5 -11   6 8176.29 474.754  17
  -5  11  -6 7450.67 472.741   9
   5  11   7 66.0576 153.942   6
  -5 -11  -7 186.974 158.897  18
   5 -11   7-28.7212 131.804  17
  -5  11  -7 55.0996 136.766   9
   5  11   8 2418.09 283.242   6
   5 -11   8 2619.37 278.241  17
  -5  11   9-96.5100 143.019   7
   5  11   9-134.725 148.500   6
   5 -11   9-101.040 136.172  17
  -5  11  10 756.940 162.221   7
   5  11  10 616.087 153.389   6
   5 -11  10 770.186 171.136  17
  -5  11  11-42.3666 114.652   7
   5  11  11-103.094 127.055   6
   5 -11  11 189.393 115.755  17
  -6 -11   0 254.442 158.599  18
  -6  11   0 227.665 173.594   9
  -6 -11   1 704.120 217.867  18
  -6 -11  -1 732.153 206.553  18
   6 -11   1 721.123 184.694  17
  -6  11   1 460.040 221.139   9
  -6  11  -1 827.696 232.632   9
  -6 -11   2 608.889 192.101  18
  -6 -11  -2 32.1420 161.061  18
   6 -11   2 241.936 166.667  17
  -6  11   2 36.5212 163.215   9
  -6  11  -2 140.300 161.003   9
  -6 -11   3 1395.65 236.172  18
  -6 -11  -3 1609.61 259.470  18
   6 -11   3 1600.18 226.642  17
  -6  11   3 1580.95 255.628   9
  -6  11  -3 1636.05 264.352   9
  -6 -11  -4 53.2894 153.433  18
   6 -11   4-228.907 161.292  17
  -6  11   4-13.8421 148.764   9
  -6  11  -4-125.846 158.445   9
  -6 -11  -5 11909.6 579.290  18
   6 -11   5 13248.5 581.688  17
  -6  11  -5 12441.4 605.702   9
  -6 -11  -6 408.277 172.150  18
   6  11   6 163.170 165.008   6
   6 -11   6 109.556 141.530  17
  -6  11  -6 14.2262 146.611   9
   6  11   7 219.080 154.651   6
  -6 -11  -7 594.889 189.185  18
   6 -11   7 179.232 127.590  17
  -6  11  -7 135.531 142.378   9
   6  11   8 56.0931 132.846   6
   6 -11   8 235.492 127.505  17
   6  11   9 1670.70 213.525   6
   6 -11   9 1265.75 186.693  17
   6 -11  10 258.943 134.359  17
  -7 -11   0 143.090 145.245  18
  -7  11   0 55.7763 159.705   9
  -7 -11   1-35.3066 146.003  18
  -7 -11  -1 143.719 164.511  18
  -7  11   1-210.010 170.387   9
  -7  11  -1 99.2701 168.886   9
  -7 -11   2 4795.63 363.225  18
  -7 -11  -2 4808.27 374.908  18
   7 -11   2 4752.11 329.337  17
  -7  11   2 4517.75 366.940   9
  -7  11  -2 5215.35 405.757   9
  -7 -11   3 173.971 155.427  18
  -7 -11  -3 199.630 151.015  18
   7 -11   3 109.218 143.791  17
  -7  11   3 581.844 183.094   9
  -7  11  -3 352.428 163.842   9
  -7 -11  -4 5678.84 390.155  18
   7 -11   4 6157.11 378.808  17
  -7  11  -4 5637.90 400.616   9
  -7 -11  -5-88.5223 139.679  18
  -7  11  -5 177.888 145.018   9
  -7 -11  -6 1846.38 226.679  18
   7  11   6 1393.80 225.359   6
   7 -11   6 1839.97 222.541  17
  -7  11  -6 2012.21 244.524   9
   7  11   7 222.443 128.094   6
  -7 -11  -7 89.0445 109.469  18
   7 -11   7 86.5212 115.327  17
  -7  11  -7 23.6497 118.276   9
   7  11   8 3843.46 298.203   6
   7 -11   8 4487.41 298.109  17
  -8 -11   0 875.163 186.416  18
  -8  11   0 538.200 173.527   9
  -8 -11   1 378.877 149.555  18
  -8 -11  -1 250.490 136.981  18
  -8  11   1-91.5906 134.848   9
  -8  11  -1-3.39546 148.614   9
  -8 -11   2 232.152 149.184  18
  -8 -11  -2 386.107 165.800  18
  -8  11   2 89.9072 133.272   9
  -8  11  -2 98.6781 135.876   9
  -8 -11  -3 1683.12 224.717  18
  -8  11   3 1426.94 207.743   9
  -8  11  -3 1153.26 186.865   9
  -8 -11  -4 186.809 130.936  18
   8 -11   4 11.2246 109.325  17
  -8  11  -4-145.969 118.427   9
  -8 -11  -5 3960.39 296.125  18
   8 -11   5 4092.55 286.786  17
  -8  11  -5 4092.13 308.027   9
   8  11   6 27.0371 116.023   6
   0 -12   0 4125.36 371.162  18
   0 -12  -1 640.974 242.343  18
   0 -12  -2 274.544 173.622  18
   0 -12  -3-113.664 157.761  18
   0 -12   3-21.4727 172.568  17
   0 -12   4 7590.94 450.601  17
   0 -12   5 87.3728 159.429  17
   0  12   6 5329.43 377.239   6
   0 -12   6 5472.99 369.726  17
   0  12   7 169.843 176.389  14
   0  12   7-28.4341 134.779   6
   0 -12   7 213.457 146.716  17
   0  12   8 194.611 155.013  14
   0  12   9 91.7457 134.241  14
   0  12  10 2390.34 248.962  14
  -1 -12   0 98.4486 171.757  18
  -1 -12   1 3749.34 355.989  18
  -1 -12  -1 2824.16 315.832  18
   1 -12   1 3176.38 323.706  17
  -1 -12   2 272.296 187.843  18
  -1 -12  -2 478.586 205.830  18
   1 -12   2 165.709 159.711  17
  -1 -12   3 7038.25 462.741  18
  -1 -12  -3 7649.76 484.032  18
   1 -12   3 6678.96 435.811  17
  -1 -12  -4-122.310 161.726  18
   1 -12   4-33.8882 142.153  17
  -1 -12   4-197.142 172.840  17
   1  12   5 453.031 168.188   6
  -1 -12  -5 1298.63 226.635  18
   1 -12   5 735.476 181.786  17
  -1 -12   5 1007.68 200.505  17
   1  12   6-20.8250 152.942   6
  -1 -12  -6 238.141 172.365  18
   1 -12   6-63.6044 134.101  17
  -1 -12   6-173.083 132.569  17
  -1  12   7 3011.98 300.656  14
   1  12   7 3253.88 309.548  14
   1  12   7 2701.71 288.584   6
   1 -12   7 3273.81 290.294  17
   1  12   8 114.234 137.021   6
   1 -12   8 26.1723 130.558  17
  -1  12   8-7.33060 133.547  14
   1  12   8 39.5791 137.119  14
  -1  12   9 852.770 156.915  14
   1  12   9 989.076 187.089  14
  -1  12  10 115.088 111.887  14
   1  12  10 28.5105 107.960  14
  -2 -12   0 7298.13 478.607  18
   2 -12   0 8394.04 473.834  17
  -2 -12   1-8.43942 152.825  18
  -2 -12  -1 4.49461 157.571  18
   2 -12   1 30.6548 153.262  17
   2 -12  -1-115.493 160.654  17
  -2 -12   2 962.358 231.985  18
  -2 -12  -2 640.212 201.878  18
   2 -12   2 592.449 180.838  17
   2 -12  -2 630.978 177.030  17
  -2 -12   3 324.587 175.054  18
  -2 -12  -3 252.992 166.638  18
   2 -12   3-11.3888 156.649  17
   2  12   4 2230.04 263.199   6
  -2 -12   4 2004.03 258.816  18
  -2 -12  -4 2406.56 276.711  18
   2 -12   4 2353.16 280.357  17
   2  12   5 2245.36 274.911   6
  -2 -12  -5 2944.86 296.069  18
   2 -12   5 3048.97 308.940  17
  -2 -12   5 2533.36 267.730  17
   2  12   6 5212.90 383.505   6
  -2 -12  -6 5731.36 384.992  18
   2 -12   6 5378.14 368.411  17
  -2  12   6 5534.84 396.390  14
   2  12   6 5597.36 399.317  14
   2  12   7-60.0280 152.742   6
  -2 -12  -7 267.383 146.897  18
   2 -12   7 139.628 147.026  17
  -2  12   7 31.7627 146.258  14
   2  12   7 163.339 144.709  14
   2  12   8-84.2446 138.312   6
   2 -12   8-142.138 131.134  17
  -2  12   8 160.154 138.700  14
   2  12   8 195.166 126.492  14
   2  12   9 290.063 136.652   6
   2 -12   9 272.411 122.990  17
  -2  12   9 404.993 150.498  14
   2  12   9 357.792 147.437  14
  -2  12  10 3565.29 292.668   7
  -2  12  10 3550.05 270.871  14
   2  12  10 3558.30 271.757  14
  -3 -12   0-14.5093 165.165  18
   3 -12   0 86.2618 157.274  17
  -3 -12   1 1585.64 244.824  18
  -3 -12  -1 1523.49 253.521  18
   3 -12   1 1654.01 226.934  17
   3 -12  -1 1479.13 235.352  17
  -3 -12   2 360.497 190.507  18
  -3 -12  -2 53.5467 187.404  18
   3 -12   2 123.655 146.969  17
   3 -12  -2 37.6990 129.497  17
   3  12   3 6501.19 425.739   6
  -3 -12   3 6835.41 434.440  18
  -3 -12  -3 6897.62 450.644  18
   3 -12   3 7017.50 430.515  17
   3 -12  -3 6606.74 401.983  17
   3  12   4 90.6981 155.894   6
  -3 -12   4 453.499 161.856  18
  -3 -12  -4 277.931 152.144  18
   3 -12   4 505.618 178.481  17
   3  12   5-27.9988 152.416   6
  -3 -12  -5 217.349 146.149  18
   3 -12   5 42.8555 147.735  17
   3  12   6 2973.89 291.802  14
   3  12   6 2685.34 285.949   6
  -3 -12  -6 2277.27 259.488  18
   3 -12   6 2449.49 261.967  17
  -3  12  -6 2583.59 286.804   9
  -3  12   6 2347.37 260.305  14
   3  12   7 4995.18 365.423   6
  -3 -12  -7 4434.88 325.163  18
   3 -12   7 4467.20 325.463  17
  -3  12  -7 4489.49 341.183   9
  -3  12   7 4145.79 318.858  14
   3  12   7 4688.02 340.379  14
   3  12   8-278.000 149.111   6
   3 -12   8 69.6818 125.185  17
  -3  12   8-6.11450 117.006  14
   3  12   8 105.380 125.890  14
  -3  12   9 5214.31 339.948   7
   3  12   9 5140.36 339.003   6
   3 -12   9 5183.91 320.898  17
  -3  12   9 5667.08 338.581  14
   3  12   9 5133.65 327.746  14
   3  12  10 8.62229 108.920   6
  -4 -12   0 3186.31 314.177  18
   4 -12   0 2798.71 276.304  17
  -4  12   0 3400.12 345.427   9
  -4 -12   1 192.275 155.349  18
  -4 -12  -1 435.035 191.849  18
   4 -12   1 115.009 138.344  17
   4 -12  -1 179.608 137.710  17
  -4  12   1 465.682 189.945   9
  -4  12  -1 566.951 211.449   9
  -4 -12   2 3042.62 295.128  18
  -4 -12  -2 2760.09 295.841  18
   4  12   2 3175.68 312.928   6
   4 -12   2 2784.69 280.524  17
  -4  12   2 3077.15 324.856   9
  -4  12  -2 2965.07 332.904   9
  -4 -12   3-3.75851 134.624  18
   4  12   3-17.5976 135.970   6
  -4 -12  -3 100.403 151.077  18
   4 -12   3-14.0070 134.193  17
  -4  12   3 462.759 199.752   9
  -4  12  -3 519.154 196.262   9
   4  12   4 807.618 196.210   6
  -4 -12  -4 671.435 183.631  18
   4 -12   4 528.815 172.130  17
  -4  12   4 900.378 204.768   9
  -4  12  -4 809.090 218.138   9
   4  12   5 2695.04 262.811  14
   4  12   5 2481.90 271.220   6
  -4 -12  -5 2653.64 279.384  18
   4 -12   5 2950.39 285.747  17
  -4  12  -5 2581.25 283.789   9
   4  12   6 2726.66 277.689   6
  -4 -12  -6 1993.21 231.915  18
   4 -12   6 2414.02 250.935  17
  -4  12  -6 2326.24 260.187   9
   4  12   6 2547.06 248.029  14
   4  12   7 84.2727 130.739   6
  -4 -12  -7 242.808 139.564  18
   4 -12   7 272.959 131.799  17
  -4  12  -7 16.3318 117.408   9
   4  12   8 88.6998 130.384   6
   4 -12   8 208.239 128.928  17
   4  12   9 415.100 135.520   6
  -5 -12   0 226.452 163.321  18
   5 -12   0-113.107 128.869  17
  -5  12   0 233.298 171.193   9
  -5 -12   1 165.360 140.762  18
  -5 -12  -1 103.329 152.611  18
   5  12   1 272.850 137.714   6
   5 -12   1 89.6485 132.086  17
  -5  12   1 438.501 186.871   9
  -5  12  -1 26.9475 161.601   9
  -5 -12   2 1044.51 201.012  18
  -5 -12  -2 649.774 183.904  18
   5  12   2 656.538 175.654   6
   5 -12   2 491.680 151.951  17
  -5  12   2 844.887 193.559   9
  -5  12  -2 471.032 182.970   9
  -5 -12   3 1858.67 228.309  18
  -5 -12  -3 2009.15 251.057  18
   5  12   3 2413.61 270.069   6
   5 -12   3 2122.53 237.993  17
  -5  12   3 1994.30 256.422   9
  -5  12  -3 2370.49 280.228   9
   5  12   4 190.530 147.369   6
  -5 -12  -4-17.1638 138.754  18
   5 -12   4 136.001 127.094  17
  -5  12  -4 220.609 151.756   9
   5  12   5 245.752 142.114   6
  -5 -12  -5 203.910 137.446  18
   5 -12   5-82.0174 122.579  17
  -5  12  -5 170.362 137.966   9
   5  12   6 107.742 117.441   6
  -5 -12  -6-59.4652 117.609  18
   5 -12   6 177.645 113.108  17
  -5  12  -6 137.717 119.010   9
   5  12   7 2823.14 266.883   6
   5 -12   7 2535.56 236.461  17
  -6 -12   0 5509.33 359.464  18
  -6  12   0 6316.38 405.976   9
  -6 -12   1 2164.17 241.027  18
  -6 -12  -1 2106.98 246.524  18
   6 -12   1 1784.15 206.436  17
  -6  12   1 2038.04 244.259   9
  -6  12  -1 2147.81 249.648   9
  -6 -12   2 883.754 174.273  18
   6  12   2 1058.69 204.227   6
   6 -12   2 839.835 165.750  17
  -6  12   2 962.060 183.528   9
  -6  12  -2 625.125 164.292   9
  -6 -12   3 259.020 124.204  18
  -6 -12  -3 408.548 149.519  18
   6  12   3 506.453 158.868   6
   6 -12   3 251.222 128.904  17
  -6  12   3 236.957 155.414   9
  -6  12  -3 318.955 152.354   9
   6  12   4 2518.34 257.364   6
  -6 -12  -4 2796.11 262.202  18
   6 -12   4 2556.12 235.411  17
  -6  12  -4 2318.10 246.335   9
   6  12   5 612.860 149.310   6
  -6 -12  -5 568.828 150.534  18
   6 -12   5 515.082 130.518  17
  -6  12  -5 577.126 143.975   9
  -7 -12   0 124.936 111.926  18
  -7  12   0-1.08003 106.713   9
  -7 -12  -1 1832.92 213.688  18
  -7  12  -1 1682.95 216.244   9
  -7 -12  -2 282.373 130.823  18
  -7  12  -2 110.862 114.096   9
   0 -13   0-38.3660 120.405  17
   0 -13   1 425.544 153.655  17
   0 -13  -1 501.555 157.543  17
   0 -13   2 165.516 139.971  17
   0 -13   3 687.276 167.593  17
   0 -13   4 64.4032 127.139  17
   0  13   5 1649.87 221.762  14
   0 -13   5 1433.19 188.416  17
   0  13   6-69.5184 101.305  14
   1 -13   0-11.6762 127.688  17
   1 -13   1 342.000 138.998  17
   1 -13  -1 361.449 141.058  17
  -1 -13   1 437.814 150.939  17
   1 -13   2 766.870 172.643  17
   1 -13  -2 619.651 149.318  17
  -1 -13   2 629.128 149.828  17
   1 -13   3-48.6173 117.684  17
  -1 -13   3-209.065 143.767  17
   1 -13  -3-55.2076 123.626  17
   1 -13   4 2908.72 257.122  17
  -1 -13   4 2914.18 249.702  17
   1 -13  -4 2743.14 237.823  17
  -1  13   5 320.274 135.352  14
   1 -13   5 184.316 123.983  17
  -1 -13   5 284.921 116.296  17
   1 -13  -5 43.4408 98.9597  17
  -1  13   6 674.357 156.230  14
   1  13   6 696.936 160.212  14
   2 -13   0 684.553 159.866  17
  -2 -13  -1 2154.63 243.507  18
   2 -13   1 2279.59 242.818  17
   2 -13  -1 1976.67 219.329  17
  -2 -13  -2 142.522 144.278  18
   2 -13   2-18.3819 126.746  17
   2 -13  -2-87.0862 112.536  17
  -2 -13   2 105.275 125.360  17
  -2 -13  -3 350.804 157.763  18
   2 -13   3 222.967 130.413  17
   2 -13  -3 216.859 116.925  17
  -2 -13   3 204.673 126.412  17
  -2  13   4 202.597 131.820  14
   2 -13   4 269.972 124.318  17
  -2 -13   4 96.9841 104.950  17
   2  13   5 2315.79 231.520  14
   2 -13   5 2402.54 223.429  17
  -2  13  -5 2246.71 242.064   9
  -2  13   5 2229.86 231.805  14
  -3 -13   0 79.5913 134.628  18
   3 -13   0 59.8403 110.261  17
  -3  13   0 199.516 129.345   9
  -3 -13   1 8.51872 119.568  18
  -3 -13  -1-58.2529 114.527  18
   3 -13   1 82.4171 115.788  17
   3 -13  -1 166.453 124.013  17
  -3  13   1 221.201 159.266   9
  -3  13  -1 141.627 138.691   9
  -3 -13   2 2499.48 244.164  18
  -3 -13  -2 2698.03 254.402  18
   3 -13   2 2799.60 248.467  17
   3 -13  -2 2507.52 229.718  17
  -3 -13   2 2489.39 232.607  17
  -3  13   2 2803.17 275.937   9
  -3  13  -2 2633.84 269.419   9
  -3 -13  -3 100.582 127.894  18
   3 -13   3 261.675 127.866  17
  -3  13   3 108.666 125.823   9
  -3  13  -3 227.021 151.756   9
  -3 -13  -4 606.499 153.262  18
   3 -13   4 878.572 156.763  17
  -3  13  -4 678.045 161.827   9
  -4 -13   0 355.074 143.119  18
  -4  13   0 569.162 168.892   9
  -4 -13   1 3814.59 283.218  18
  -4 -13  -1 3209.71 268.481  18
  -4  13   1 3704.54 294.878   9
  -4  13  -1 4075.81 309.338   9
  -4 -13  -2 224.446 138.415  18
  -4  13  -2 50.1362 121.417   9
   0   0   0    0.00    0.00   0
TITL exp_578_BK_FeTPn in Pnna
REM Pnna (#52, found as Pnnb in ba-c setting)
CELL 1.54184  13.100742  11.612750  20.092879  90.0000  90.0000  90.0000
ZERR    3.00   0.000602   0.000525   0.000816   0.0000   0.0000   0.0000
LATT  1
SYMM -x+1/2,-y, z
SYMM -x+1/2, y+1/2,-z+1/2
SYMM  x,-y+1/2,-z+1/2
SFAC C H N Fe
UNIT 66.00 108.00 90.00 3.00
TREF
HKLF 4
END
;
_shelx_hkl_checksum              15981

####################################################################### 
# 
# This file contains crystal structure data downloaded from the 
# Cambridge Structural Database (CSD) hosted by the Cambridge 
# Crystallographic Data Centre (CCDC).
# 
# Full information about CCDC data access policies and citation 
# guidelines are available at http://www.ccdc.cam.ac.uk/access/V1 
# 
# Audit and citation data items may have been added by the CCDC. 
# Please retain this information to preserve the provenance of 
# this file and to allow appropriate attribution of the data. 
# 
#######################################################################

data_shelx_CCDC1
_database_code_depnum_ccdc_archive 'CCDC 2026496'
loop_
_audit_author_name
_audit_author_address
'Celia Castillo Blas'
;UAM
Spain
;
_audit_update_record             
;
2020-08-31 deposited with the CCDC.	2022-01-18 downloaded from the CCDC.
;

_audit_creation_method           SHELXL-2018/3
_shelx_SHELXL_version_number     2018/3
_chemical_name_systematic        '[TPnA][Co(Dca)3]'
_chemical_name_common            
;
Tetrapentylammonium cobalt(II) dicyanamide
;
_chemical_melting_point          ?
_chemical_formula_moiety         '(C20 H44 N1), (Co1 C6 N9)'
_chemical_formula_sum            'C26 H44 Co1 N10'
_chemical_formula_weight         555.73

loop_
_atom_type_symbol
_atom_type_description
_atom_type_scat_dispersion_real
_atom_type_scat_dispersion_imag
_atom_type_scat_source
C C 0.0181 0.0091 'International Tables Vol C Tables 4.2.6.8 and 6.1.1.4'
H H 0.0000 0.0000 'International Tables Vol C Tables 4.2.6.8 and 6.1.1.4'
Co Co -2.3653 3.6143 'International Tables Vol C Tables 4.2.6.8 and 6.1.1.4'
N N 0.0311 0.0180 'International Tables Vol C Tables 4.2.6.8 and 6.1.1.4'

_space_group_crystal_system      orthorhombic
_space_group_IT_number           52
_space_group_name_H-M_alt        'P n n a'
_space_group_name_Hall           '-P 2a 2bc'

_shelx_space_group_comment       
;
The symmetry employed for this shelxl refinement is uniquely defined
by the following loop, which should always be used as a source of
symmetry information in preference to the above space-group names.
They are only intended as comments.
;

loop_
_space_group_symop_operation_xyz
'x, y, z'
'-x+1/2, -y, z'
'x, -y+1/2, -z+1/2'
'-x+1/2, y+1/2, -z+1/2'
'-x, -y, -z'
'x-1/2, y, -z'
'-x, y-1/2, z-1/2'
'x-1/2, -y-1/2, z-1/2'

_cell_length_a                   13.066(2)
_cell_length_b                   11.6026(19)
_cell_length_c                   19.926(4)
_cell_angle_alpha                90
_cell_angle_beta                 90
_cell_angle_gamma                90
_cell_volume                     3020.8(9)
_cell_formula_units_Z            4
_cell_measurement_temperature    293(2)
_cell_measurement_reflns_used    1573
_cell_measurement_theta_min      3.8980
_cell_measurement_theta_max      63.5190

_exptl_crystal_description       tetrahedral
_exptl_crystal_colour            pink
_exptl_crystal_density_meas      ?
_exptl_crystal_density_method    ?
_exptl_crystal_density_diffrn    1.221
_exptl_crystal_F_000             1336.00
_exptl_transmission_factor_min   ?
_exptl_transmission_factor_max   ?
_exptl_crystal_size_max          0.1
_exptl_crystal_size_mid          0.08
_exptl_crystal_size_min          0.06
_exptl_absorpt_coefficient_mu    4.69897
_shelx_estimated_absorpt_T_min   ?
_shelx_estimated_absorpt_T_max   ?
_exptl_absorpt_correction_type   multi-scan
_exptl_absorpt_correction_T_min  0.37216
_exptl_absorpt_correction_T_max  1.00000
_exptl_absorpt_process_details   
;
CrysAlisPro, Agilent Technologies,
Version 1.171.37.34i (release 04-08-2014 CrysAlis171 .NET)
(compiled Aug  4 2014,14:34:23)
Empirical absorption correction using spherical harmonics,
 implemented in SCALE3 ABSPACK scaling algorithm.
;
_exptl_absorpt_special_details   ?
_diffrn_ambient_temperature      293(2)
_diffrn_radiation_wavelength     1.54184
_diffrn_radiation_type           CuK\a
_diffrn_source                   'sealed X-ray tube'
_diffrn_source_type              'Enhance Ultra (Cu) X-ray Source'
_diffrn_measurement_device_type  'Xcalibur, Eos, Gemini ultra'
_diffrn_radiation_probe          x-ray
_diffrn_measurement_method       '\w scans'
_diffrn_radiation_monochromator  mirror
_diffrn_detector                 'CCD plate'
_diffrn_detector_type            Eos
_diffrn_detector_area_resol_mean 16.1183
_diffrn_reflns_number            2570
_diffrn_reflns_av_R_equivalents  0.0456
_diffrn_reflns_av_sigmaI/netI    0.0596
_diffrn_reflns_limit_h_min       -15
_diffrn_reflns_limit_h_max       15
_diffrn_reflns_limit_k_min       -13
_diffrn_reflns_limit_k_max       13
_diffrn_reflns_limit_l_min       -23
_diffrn_reflns_limit_l_max       23
_diffrn_reflns_theta_min         2.2173
_diffrn_reflns_theta_max         64.1699
_diffrn_reflns_theta_full        66.9682
_diffrn_measured_fraction_theta_max 0.9965
_diffrn_measured_fraction_theta_full 0.9333
_diffrn_orient_matrix_UB_11      -0.1038941000
_diffrn_orient_matrix_UB_12      -0.0061930000
_diffrn_orient_matrix_UB_13      -0.0366279000
_diffrn_orient_matrix_UB_21      0.0367143000
_diffrn_orient_matrix_UB_22      0.0920317000
_diffrn_orient_matrix_UB_23      -0.0501036000
_diffrn_orient_matrix_UB_31      0.0424803000
_diffrn_orient_matrix_UB_32      -0.0954148000
_diffrn_orient_matrix_UB_33      -0.0459703000
_diffrn_measurement_details      
;
#__ type_ start__ end____ width___ exp.time_
  1 omega   70.00   96.00   1.0000   52.1250
omega____ theta____ kappa____ phi______ frames
    -       51.2500 -125.0000  -60.0000 26

#__ type_ start__ end____ width___ exp.time_
  2 omega   89.00  126.00   1.0000   52.1250
omega____ theta____ kappa____ phi______ frames
    -      102.5000  -89.0000  -60.0000 37

#__ type_ start__ end____ width___ exp.time_
  3 omega   40.00   74.00   1.0000   52.1250
omega____ theta____ kappa____ phi______ frames
    -      102.5000  -43.0000    0.0000 34

#__ type_ start__ end____ width___ exp.time_
  4 omega   29.00   74.00   1.0000   52.1250
omega____ theta____ kappa____ phi______ frames
    -      102.5000  -43.0000  -90.0000 45

#__ type_ start__ end____ width___ exp.time_
  5 omega   32.00   73.00   1.0000   52.1250
omega____ theta____ kappa____ phi______ frames
    -      102.5000  -43.0000 -150.0000 41

#__ type_ start__ end____ width___ exp.time_
  6 omega   32.00   59.00   1.0000   52.1250
omega____ theta____ kappa____ phi______ frames
    -      102.5000  -89.0000  -60.0000 27

#__ type_ start__ end____ width___ exp.time_
  7 omega   28.00   85.00   1.0000   52.1250
omega____ theta____ kappa____ phi______ frames
    -      102.5000  -54.0000   60.0000 57

#__ type_ start__ end____ width___ exp.time_
  8 omega   40.00   69.00   1.0000   52.1250
omega____ theta____ kappa____ phi______ frames
    -      102.5000  -32.0000   90.0000 29

#__ type_ start__ end____ width___ exp.time_
  9 omega   36.00  128.00   1.0000   52.1250
omega____ theta____ kappa____ phi______ frames
    -      102.5000  -11.0000  120.0000 92

#__ type_ start__ end____ width___ exp.time_
 10 omega  150.00  175.00   1.0000   52.1250
omega____ theta____ kappa____ phi______ frames
    -      102.5000  104.0000   90.0000 25

#__ type_ start__ end____ width___ exp.time_
 11 omega   82.00  113.00   1.0000   52.1250
omega____ theta____ kappa____ phi______ frames
    -      102.5000  104.0000   90.0000 31

#__ type_ start__ end____ width___ exp.time_
 12 omega   74.00  131.00   1.0000   52.1250
omega____ theta____ kappa____ phi______ frames
    -       51.2500  125.0000    0.0000 57

#__ type_ start__ end____ width___ exp.time_
 13 omega   48.00   83.00   1.0000   13.0300
omega____ theta____ kappa____ phi______ frames
    -        0.0000  178.0000  -30.0000 35

#__ type_ start__ end____ width___ exp.time_
 14 omega   35.00   60.00   1.0000   13.0300
omega____ theta____ kappa____ phi______ frames
    -        0.0000  178.0000 -120.0000 25

#__ type_ start__ end____ width___ exp.time_
 15 omega   -3.00   52.00   1.0000   52.1250
omega____ theta____ kappa____ phi______ frames
    -       51.2500 -125.0000  -60.0000 55

#__ type_ start__ end____ width___ exp.time_
 16 omega   32.00   78.00   1.0000   52.1250
omega____ theta____ kappa____ phi______ frames
    -      102.5000  -54.0000  150.0000 46

#__ type_ start__ end____ width___ exp.time_
 17 omega   38.00   85.00   1.0000   13.0300
omega____ theta____ kappa____ phi______ frames
    -        0.0000  178.0000  120.0000 47

#__ type_ start__ end____ width___ exp.time_
 18 omega   73.00  114.00   1.0000   52.1250
omega____ theta____ kappa____ phi______ frames
    -       51.2500  125.0000 -180.0000 41

#__ type_ start__ end____ width___ exp.time_
 19 omega -124.00  -44.00   1.0000   52.1250
omega____ theta____ kappa____ phi______ frames
    -      -51.2500  -61.0000    0.0000 80

;

_symmetry_space_group_name_H-M_alt 'P n n a'
_symmetry_space_group_name_H-M   'P n n a'
_symmetry_cell_setting           orthorhombic
_reflns_odcompleteness_completeness 93.33
_reflns_odcompleteness_theta     66.97
_reflns_odcompleteness_iscentric 1

_reflns_number_total             2520
_reflns_number_gt                1720
_reflns_threshold_expression     'I > 2\s(I)'
_reflns_Friedel_coverage         0.000
_reflns_Friedel_fraction_max     .
_reflns_Friedel_fraction_full    .

_reflns_special_details          
;
 Reflections were merged by SHELXL according to the crystal
 class for the calculation of statistics and refinement.
 
 _reflns_Friedel_fraction is defined as the number of unique
 Friedel pairs measured divided by the number that would be
 possible theoretically, ignoring centric projections and
 systematic absences.
;
_computing_data_collection       
;
CrysAlisPro, Agilent Technologies,
Version 1.171.37.34i (release 04-08-2014 CrysAlis171 .NET)
(compiled Aug  4 2014,14:34:23)
;
_computing_cell_refinement       
;
CrysAlisPro, Agilent Technologies,
Version 1.171.37.34i (release 04-08-2014 CrysAlis171 .NET)
(compiled Aug  4 2014,14:34:23)
;
_computing_data_reduction        
;
CrysAlisPro, Agilent Technologies,
Version 1.171.37.34i (release 04-08-2014 CrysAlis171 .NET)
(compiled Aug  4 2014,14:34:23)
;
_computing_structure_solution    'SUPERFLIP (Palatinus & Chapuis, 2007)'
_computing_structure_refinement  'SHELXL-2018/3 (Sheldrick, 2018)'
_refine_special_details          ?
_refine_ls_structure_factor_coef Fsqd
_refine_ls_matrix_type           full
_refine_ls_weighting_scheme      calc
_refine_ls_weighting_details     
'w=1/[\s^2^(Fo^2^)+(0.0989P)^2^+2.9499P] where P=(Fo^2^+2Fc^2^)/3'
_atom_sites_solution_primary     ?
_atom_sites_solution_secondary   ?
_atom_sites_solution_hydrogens   geom
_refine_ls_hydrogen_treatment    constr
_refine_ls_extinction_method     none
_refine_ls_extinction_coef       .
_refine_ls_number_reflns         2520
_refine_ls_number_parameters     187
_refine_ls_number_restraints     1
_refine_ls_R_factor_all          0.1077
_refine_ls_R_factor_gt           0.0624
_refine_ls_wR_factor_ref         0.2124
_refine_ls_wR_factor_gt          0.1857
_refine_ls_goodness_of_fit_ref   1.071
_refine_ls_restrained_S_all      1.071
_refine_ls_shift/su_max          0.000
_refine_ls_shift/su_mean         0.000

loop_
_atom_site_label
_atom_site_type_symbol
_atom_site_fract_x
_atom_site_fract_y
_atom_site_fract_z
_atom_site_U_iso_or_equiv
_atom_site_adp_type
_atom_site_occupancy
_atom_site_site_symmetry_order
_atom_site_calc_flag
_atom_site_refinement_flags_posn
_atom_site_refinement_flags_adp
_atom_site_refinement_flags_occupancy
_atom_site_disorder_assembly
_atom_site_disorder_group
Co1 Co 0.250000 0.000000 0.40276(4) 0.0467(4) Uani 1 2 d S T P . .
N2 N 0.1124(3) 0.1027(4) 0.40642(19) 0.0613(11) Uani 1 1 d . . . . .
N1 N 0.3262(3) 0.0995(4) 0.4773(2) 0.0657(11) Uani 1 1 d . . . . .
N3 N 0.3069(3) 0.1133(4) 0.3278(2) 0.0657(11) Uani 1 1 d . . . . .
C2 C 0.3862(4) 0.1302(4) 0.5153(3) 0.0630(13) Uani 1 1 d . . . . .
C3 C 0.3342(4) 0.1800(4) 0.2906(2) 0.0570(12) Uani 1 1 d . . . . .
N5 N 0.3780(6) 0.250000 0.250000 0.111(3) Uani 1 2 d S T P . .
C1 C 0.0343(4) 0.1323(4) 0.4242(3) 0.0616(13) Uani 1 1 d . . . . .
N4 N 0.4466(4) 0.1774(5) 0.5589(3) 0.111(2) Uani 1 1 d . . . . .
N6 N 1.250000 0.000000 0.0667(3) 0.0645(16) Uani 1 2 d S T P . .
C6 C 1.1665(5) 0.2227(5) -0.0672(3) 0.0845(17) Uani 1 1 d . . . . .
H6A H 1.169877 0.289214 -0.037797 0.101 Uiso 1 1 calc R U . . .
H6B H 1.230981 0.218561 -0.091289 0.101 Uiso 1 1 calc R U . . .
C8 C 1.2447(5) 0.1086(5) 0.0243(3) 0.0716(15) Uani 1 1 d . . . . .
H8A H 1.241099 0.174502 0.054176 0.086 Uiso 1 1 calc R U . . .
H8B H 1.307887 0.115059 -0.000983 0.086 Uiso 1 1 calc R U . . .
C7 C 1.1563(6) 0.1154(5) -0.0242(3) 0.095(2) Uani 1 1 d . . . . .
H7A H 1.092251 0.117918 0.000390 0.114 Uiso 1 1 calc R U . . .
H7B H 1.155654 0.047533 -0.052638 0.114 Uiso 1 1 calc R U . . .
C5 C 1.0843(6) 0.2418(7) -0.1162(4) 0.109(2) Uani 1 1 d . . . . .
H5A H 1.019251 0.245824 -0.092820 0.130 Uiso 1 1 calc R U . . .
H5B H 1.081556 0.177075 -0.146928 0.130 Uiso 1 1 calc R U . . .
C4 C 1.1004(7) 0.3518(7) -0.1556(4) 0.134(3) Uani 1 1 d . . . . .
H4A H 1.049199 0.357686 -0.189990 0.200 Uiso 1 1 calc R U . . .
H4B H 1.167063 0.350778 -0.175836 0.200 Uiso 1 1 calc R U . . .
H4C H 1.095123 0.416819 -0.125980 0.200 Uiso 1 1 calc R U . . .
C9 C 1.1543(5) -0.0132(4) 0.1100(3) 0.0715(15) Uani 0.607(13) 1 d . . P A 1
H9A H 1.154525 -0.089553 0.129836 0.086 Uiso 0.607(13) 1 calc R U P A 1
H9B H 1.094557 -0.007978 0.081174 0.086 Uiso 0.607(13) 1 calc R U P A 1
C10 C 1.1436(14) 0.0799(16) 0.1686(9) 0.072(4) Uani 0.607(13) 1 d . . P A 1
H10A H 1.202783 0.075658 0.197808 0.086 Uiso 0.607(13) 1 calc R U P A 1
H10B H 1.141042 0.156649 0.149322 0.086 Uiso 0.607(13) 1 calc R U P A 1
C11 C 1.0474(7) 0.0580(9) 0.2088(6) 0.077(3) Uani 0.607(13) 1 d D . P A 1
H11A H 1.054082 0.094890 0.252308 0.093 Uiso 0.607(13) 1 calc R U P A 1
H11B H 1.040401 -0.024213 0.216333 0.093 Uiso 0.607(13) 1 calc R U P A 1
C12 C 0.9497(8) 0.1030(11) 0.1743(6) 0.092(4) Uani 0.607(13) 1 d D . P A 1
H12A H 0.923612 0.048414 0.141650 0.110 Uiso 0.607(13) 1 calc R U P A 1
H12B H 0.961181 0.176801 0.152686 0.110 Uiso 0.607(13) 1 calc R U P A 1
C13 C 0.8686(10) 0.1157(13) 0.2430(10) 0.123(5) Uani 0.607(13) 1 d . . P A 1
H13A H 0.803154 0.143692 0.228374 0.184 Uiso 0.607(13) 1 calc R U P A 1
H13B H 0.860332 0.041666 0.263793 0.184 Uiso 0.607(13) 1 calc R U P A 1
H13C H 0.897521 0.168749 0.274718 0.184 Uiso 0.607(13) 1 calc R U P A 1
C9' C 1.1543(5) -0.0132(4) 0.1100(3) 0.0715(15) Uani 0.393(13) 1 d . . P A 2
C10' C 1.127(3) 0.079(3) 0.1506(15) 0.086(11) Uiso 0.393(13) 1 d . . P A 2
H10C H 1.131284 0.150060 0.125043 0.104 Uiso 0.393(13) 1 calc R U P A 2
H10D H 1.174282 0.084478 0.187964 0.104 Uiso 0.393(13) 1 calc R U P A 2
C13' C 0.8520(16) 0.0670(18) 0.2101(10) 0.090(6) Uiso 0.393(13) 1 d . . P A 2
H13D H 0.801520 0.100069 0.239346 0.135 Uiso 0.393(13) 1 calc R U P A 2
H13E H 0.833127 0.081282 0.164244 0.135 Uiso 0.393(13) 1 calc R U P A 2
H13F H 0.855797 -0.014541 0.217680 0.135 Uiso 0.393(13) 1 calc R U P A 2
C12' C 0.9857(15) 0.1372(16) 0.2283(10) 0.102(7) Uiso 0.393(13) 1 d . . P A 2
H12C H 0.990888 0.218382 0.217278 0.122 Uiso 0.393(13) 1 calc R U P A 2
H12D H 1.014162 0.120008 0.272138 0.122 Uiso 0.393(13) 1 calc R U P A 2
C11' C 1.0144(17) 0.0630(17) 0.1780(10) 0.075(5) Uiso 0.393(13) 1 d . . P A 2
H11C H 0.967184 0.072219 0.140817 0.090 Uiso 0.393(13) 1 calc R U P A 2
H11D H 1.007342 -0.015281 0.194391 0.090 Uiso 0.393(13) 1 calc R U P A 2

loop_
_atom_site_aniso_label
_atom_site_aniso_U_11
_atom_site_aniso_U_22
_atom_site_aniso_U_33
_atom_site_aniso_U_23
_atom_site_aniso_U_13
_atom_site_aniso_U_12
Co1 0.0463(6) 0.0528(6) 0.0409(6) 0.000 0.000 0.0021(5)
N2 0.057(3) 0.068(3) 0.058(3) 0.002(2) 0.000(2) 0.013(2)
N1 0.061(3) 0.071(3) 0.065(3) -0.014(2) -0.010(2) 0.009(2)
N3 0.065(3) 0.076(3) 0.056(2) 0.015(2) 0.003(2) -0.001(2)
C2 0.052(3) 0.063(3) 0.074(3) -0.020(3) -0.011(3) 0.014(2)
C3 0.055(3) 0.064(3) 0.052(3) 0.007(2) -0.002(2) 0.005(2)
N5 0.068(4) 0.127(6) 0.139(7) 0.090(6) 0.000 0.000
C1 0.063(3) 0.060(3) 0.062(3) 0.021(2) 0.003(3) 0.009(3)
N4 0.084(4) 0.109(4) 0.139(5) -0.070(4) -0.054(4) 0.042(3)
N6 0.072(4) 0.056(3) 0.065(4) 0.000 0.000 -0.017(3)
C6 0.093(4) 0.081(4) 0.079(4) 0.005(3) -0.014(4) -0.014(3)
C8 0.084(4) 0.063(3) 0.068(3) 0.008(3) 0.000(3) -0.018(3)
C7 0.114(6) 0.078(4) 0.092(4) 0.010(3) -0.024(4) -0.025(4)
C5 0.104(5) 0.109(5) 0.113(5) 0.018(5) -0.032(5) -0.017(5)
C4 0.126(7) 0.125(6) 0.150(8) 0.057(6) -0.032(6) -0.014(5)
C9 0.073(4) 0.066(3) 0.076(4) 0.001(3) 0.008(3) -0.011(3)
C10 0.075(9) 0.079(8) 0.061(8) -0.012(7) 0.002(7) -0.005(6)
C11 0.085(8) 0.085(7) 0.062(6) 0.014(5) -0.003(6) 0.016(6)
C12 0.072(7) 0.109(9) 0.093(8) 0.030(7) -0.011(6) 0.002(6)
C13 0.077(8) 0.111(11) 0.180(16) 0.021(11) 0.020(10) -0.004(8)
C9' 0.073(4) 0.066(3) 0.076(4) 0.001(3) 0.008(3) -0.011(3)

_geom_special_details            
;
 All esds (except the esd in the dihedral angle between two l.s. planes)
 are estimated using the full covariance matrix.  The cell esds are taken
 into account individually in the estimation of esds in distances, angles
 and torsion angles; correlations between esds in cell parameters are only
 used when they are defined by crystal symmetry.  An approximate (isotropic)
 treatment of cell esds is used for estimating esds involving l.s. planes.
;

loop_
_geom_bond_atom_site_label_1
_geom_bond_atom_site_label_2
_geom_bond_distance
_geom_bond_site_symmetry_2
_geom_bond_publ_flag
Co1 N3 2.124(4) . ?
Co1 N3 2.124(4) 2 ?
Co1 N1 2.129(4) . ?
Co1 N1 2.129(4) 2 ?
Co1 N2 2.158(4) . ?
Co1 N2 2.158(4) 2 ?
N2 C1 1.134(6) . ?
N1 C2 1.146(6) . ?
N3 C3 1.129(6) . ?
C2 N4 1.295(7) . ?
C3 N5 1.281(6) . ?
C1 N4 1.304(7) 6_556 ?
N6 C8 1.519(6) . ?
N6 C8 1.519(6) 2_755 ?
N6 C9 1.526(7) 2_755 ?
N6 C9' 1.526(7) . ?
N6 C9 1.526(7) . ?
C6 C5 1.468(8) . ?
C6 C7 1.517(8) . ?
C8 C7 1.509(8) . ?
C5 C4 1.514(9) . ?
C9 C10 1.597(17) . ?
C10 C11 1.51(2) . ?
C11 C12 1.541(3) . ?
C12 C13 1.74(2) . ?
C9' C10' 1.39(3) . ?
C10' C11' 1.58(4) . ?
C13' C12' 1.96(3) . ?
C12' C11' 1.37(2) . ?

loop_
_geom_angle_atom_site_label_1
_geom_angle_atom_site_label_2
_geom_angle_atom_site_label_3
_geom_angle
_geom_angle_site_symmetry_1
_geom_angle_site_symmetry_3
_geom_angle_publ_flag
N3 Co1 N3 90.7(2) . 2 ?
N3 Co1 N1 89.50(18) . . ?
N3 Co1 N1 171.96(16) 2 . ?
N3 Co1 N1 171.96(16) . 2 ?
N3 Co1 N1 89.50(18) 2 2 ?
N1 Co1 N1 91.5(2) . 2 ?
N3 Co1 N2 88.50(16) . . ?
N3 Co1 N2 94.22(16) 2 . ?
N1 Co1 N2 93.82(16) . . ?
N1 Co1 N2 83.46(16) 2 . ?
N3 Co1 N2 94.22(16) . 2 ?
N3 Co1 N2 88.50(16) 2 2 ?
N1 Co1 N2 83.46(16) . 2 ?
N1 Co1 N2 93.82(16) 2 2 ?
N2 Co1 N2 176.1(2) . 2 ?
C1 N2 Co1 158.1(4) . . ?
C2 N1 Co1 161.6(4) . . ?
C3 N3 Co1 174.9(4) . . ?
N1 C2 N4 172.3(6) . . ?
N3 C3 N5 171.8(6) . . ?
C3 N5 C3 127.0(7) . 3 ?
N2 C1 N4 173.5(6) . 6_556 ?
C2 N4 C1 122.7(5) . 6_656 ?
C8 N6 C8 112.4(6) . 2_755 ?
C8 N6 C9 105.5(3) . 2_755 ?
C8 N6 C9 111.1(3) 2_755 2_755 ?
C8 N6 C9' 111.1(3) . . ?
C8 N6 C9' 105.5(3) 2_755 . ?
C8 N6 C9 111.1(3) . . ?
C8 N6 C9 105.5(3) 2_755 . ?
C9 N6 C9 111.3(6) 2_755 . ?
C5 C6 C7 115.7(6) . . ?
C7 C8 N6 115.8(4) . . ?
C8 C7 C6 109.7(5) . . ?
C6 C5 C4 111.7(6) . . ?
N6 C9 C10 114.6(7) . . ?
C11 C10 C9 110.3(12) . . ?
C10 C11 C12 113.2(11) . . ?
C11 C12 C13 100.5(9) . . ?
C10' C9' N6 117.5(16) . . ?
C9' C10' C11' 110(2) . . ?
C11' C12' C13' 81.3(15) . . ?
C12' C11' C10' 115.7(19) . . ?

_refine_diff_density_max         0.288
_refine_diff_density_min         -0.205
_refine_diff_density_rms         0.053

_shelx_res_file                  
;
TITL exp_580_BK_CoTPn in Pnna #52
    shelx.res
    created by SHELXL-2018/3 at 09:46:22 on 24-May-2020
CELL  1.54184  13.0660  11.6026  19.9263   90.000   90.000   90.000
ZERR     8.00   0.0022   0.0019   0.0038    0.000    0.000    0.000
LATT   1
SYMM  1/2 - X, - Y,   Z
SYMM    X, 1/2 - Y, 1/2 - Z
SYMM  1/2 - X, 1/2 + Y, 1/2 - Z
SFAC  C    H    CO   N
UNIT  80 160 4 64
MERG   2
DFIX 1.542 0.003 C11 C12
EADP C9' C9
EXYZ C9' C9
FMAP   2
PLAN   20
ACTA
BOND
L.S.  50
WGHT    0.098900    2.949900
FVAR       4.52901   0.60744
CO1   3    0.250000    0.000000    0.402756    10.50000    0.04626    0.05281 =
         0.04092    0.00000    0.00000    0.00210
N2    4    0.112418    0.102685    0.406417    11.00000    0.05749    0.06822 =
         0.05825    0.00235    0.00020    0.01306
N1    4    0.326226    0.099525    0.477339    11.00000    0.06083    0.07128 =
         0.06491   -0.01441   -0.00975    0.00899
N3    4    0.306949    0.113303    0.327808    11.00000    0.06478    0.07603 =
         0.05616    0.01495    0.00326   -0.00073
C2    1    0.386191    0.130207    0.515309    11.00000    0.05173    0.06288 =
         0.07426   -0.02037   -0.01086    0.01378
C3    1    0.334188    0.179976    0.290604    11.00000    0.05527    0.06390 =
         0.05177    0.00695   -0.00155    0.00500
N5    4    0.377984    0.250000    0.250000    10.50000    0.06821    0.12690 =
         0.13871    0.08988    0.00000    0.00000
C1    1    0.034326    0.132343    0.424190    11.00000    0.06274    0.06039 =
         0.06176    0.02072    0.00264    0.00890
N4    4    0.446612    0.177393    0.558864    11.00000    0.08374    0.10858 =
         0.13930   -0.07007   -0.05420    0.04226
N6    4    1.250000    0.000000    0.066745    10.50000    0.07209    0.05597 =
         0.06542    0.00000    0.00000   -0.01673
C6    1    1.166542    0.222742   -0.067239    11.00000    0.09263    0.08148 =
         0.07938    0.00483   -0.01414   -0.01373
AFIX  23
H6A   2    1.169877    0.289214   -0.037797    11.00000   -1.20000
H6B   2    1.230981    0.218561   -0.091289    11.00000   -1.20000
AFIX   0
C8    1    1.244717    0.108608    0.024312    11.00000    0.08391    0.06291 =
         0.06808    0.00810    0.00006   -0.01846
AFIX  23
H8A   2    1.241099    0.174502    0.054176    11.00000   -1.20000
H8B   2    1.307887    0.115059   -0.000983    11.00000   -1.20000
AFIX   0
C7    1    1.156252    0.115425   -0.024235    11.00000    0.11386    0.07842 =
         0.09158    0.00994   -0.02442   -0.02530
AFIX  23
H7A   2    1.092251    0.117918    0.000390    11.00000   -1.20000
H7B   2    1.155654    0.047533   -0.052638    11.00000   -1.20000
AFIX   0
C5    1    1.084294    0.241799   -0.116169    11.00000    0.10356    0.10932 =
         0.11292    0.01755   -0.03183   -0.01728
AFIX  23
H5A   2    1.019251    0.245824   -0.092820    11.00000   -1.20000
H5B   2    1.081556    0.177075   -0.146928    11.00000   -1.20000
AFIX   0
C4    1    1.100392    0.351834   -0.155600    11.00000    0.12613    0.12524 =
         0.14963    0.05707   -0.03211   -0.01387
AFIX 137
H4A   2    1.049199    0.357686   -0.189990    11.00000   -1.50000
H4B   2    1.167063    0.350778   -0.175836    11.00000   -1.50000
H4C   2    1.095123    0.416819   -0.125980    11.00000   -1.50000
AFIX   0
PART    1
C9    1    1.154252   -0.013245    0.109951    21.00000    0.07253    0.06605 =
         0.07603    0.00064    0.00816   -0.01089
AFIX  23
H9A   2    1.154525   -0.089553    0.129836    21.00000   -1.20000
H9B   2    1.094557   -0.007978    0.081174    21.00000   -1.20000
AFIX   0
C10   1    1.143567    0.079899    0.168552    21.00000    0.07470    0.07913 =
         0.06110   -0.01231    0.00207   -0.00548
AFIX  23
H10A  2    1.202783    0.075658    0.197808    21.00000   -1.20000
H10B  2    1.141042    0.156649    0.149322    21.00000   -1.20000
AFIX   0
C11   1    1.047353    0.058022    0.208841    21.00000    0.08481    0.08548 =
         0.06215    0.01422   -0.00267    0.01635
AFIX  23
H11A  2    1.054082    0.094890    0.252308    21.00000   -1.20000
H11B  2    1.040401   -0.024213    0.216333    21.00000   -1.20000
AFIX   0
C12   1    0.949705    0.103016    0.174302    21.00000    0.07206    0.10927 =
         0.09327    0.03026   -0.01131    0.00190
AFIX  23
H12A  2    0.923612    0.048414    0.141650    21.00000   -1.20000
H12B  2    0.961181    0.176801    0.152686    21.00000   -1.20000
AFIX   0
C13   1    0.868609    0.115699    0.242976    21.00000    0.07709    0.11122 =
         0.17968    0.02072    0.01997   -0.00389
AFIX  33
H13A  2    0.803154    0.143692    0.228374    21.00000   -1.50000
H13B  2    0.860332    0.041666    0.263793    21.00000   -1.50000
H13C  2    0.897521    0.168749    0.274718    21.00000   -1.50000
AFIX   0
PART    2
C9'   1    1.154252   -0.013245    0.109951   -21.00000    0.07253    0.06605 =
         0.07603    0.00064    0.00816   -0.01089
C10'  1    1.127006    0.079032    0.150566   -21.00000    0.08638
AFIX  23
H10C  2    1.131284    0.150060    0.125043   -21.00000   -1.20000
H10D  2    1.174282    0.084478    0.187964   -21.00000   -1.20000
AFIX   0
C13'  1    0.851964    0.067046    0.210067   -21.00000    0.08995
AFIX  33
H13D  2    0.801520    0.100069    0.239346   -21.00000   -1.50000
H13E  2    0.833127    0.081282    0.164244   -21.00000   -1.50000
H13F  2    0.855797   -0.014541    0.217680   -21.00000   -1.50000
AFIX   0
C12'  1    0.985663    0.137169    0.228313   -21.00000    0.10185
AFIX  23
H12C  2    0.990888    0.218382    0.217278   -21.00000   -1.20000
H12D  2    1.014162    0.120008    0.272138   -21.00000   -1.20000
AFIX   0
C11'  1    1.014399    0.063037    0.178000   -21.00000    0.07467
AFIX  23
H11C  2    0.967184    0.072219    0.140817   -21.00000   -1.20000
H11D  2    1.007342   -0.015281    0.194391   -21.00000   -1.20000
AFIX   0
HKLF    4


REM  exp_580_BK_CoTPn in Pnna #52
REM wR2 = 0.2124, GooF = S = 1.071, Restrained GooF = 1.071 for all data
REM R1 = 0.0624 for 1720 Fo > 4sig(Fo) and 0.1077 for all 2520 data
REM 187 parameters refined using 1 restraints

END

WGHT      0.0787      2.4876

REM Highest difference peak  0.288,  deepest hole -0.205,  1-sigma level  0.053
Q1    1   1.1016 -0.0311  0.0699  11.00000  0.05    0.29
Q2    1   0.2500  0.0000  0.2804  10.50000  0.05    0.25
Q3    1   1.1781  0.2117 -0.1267  11.00000  0.05    0.23
Q4    1   1.0844  0.2225 -0.0544  11.00000  0.05    0.22
Q5    1   0.4194  0.2500  0.2500  10.50000  0.05    0.22
Q6    1   0.2559  0.1593  0.4016  11.00000  0.05    0.21
Q7    1   0.3137  0.0067  0.4583  11.00000  0.05    0.20
Q8    1   0.2493  0.1054  0.3876  11.00000  0.05    0.20
Q9    1   0.3416  0.2076  0.2169  11.00000  0.05    0.20
Q10   1   0.2393  0.0680  0.3193  11.00000  0.05    0.19
Q11   1   0.2607  0.1320  0.4911  11.00000  0.05    0.19
Q12   1   0.4427  0.1045  0.5793  11.00000  0.05    0.19
Q13   1   0.1040  0.0116  0.3783  11.00000  0.05    0.18
Q14   1   1.1043  0.3962 -0.0302  11.00000  0.05    0.18
Q15   1   0.3499 -0.0016  0.5042  11.00000  0.05    0.18
Q16   1   1.2500  0.0000 -0.0694  10.50000  0.05    0.17
Q17   1   0.2556  0.0862  0.4217  11.00000  0.05    0.17
Q18   1   0.1981 -0.0069  0.3501  11.00000  0.05    0.17
Q19   1   0.4570  0.1874  0.5297  11.00000  0.05    0.16
Q20   1   1.1580  0.4119 -0.1263  11.00000  0.05    0.16
;
_shelx_res_checksum              4897

_shelx_hkl_file                  
;
   0   0  -1-9.61153 19.4240  17
   0   0  -2 226495. 2081.42  17
   0   0  -3-52.2877 63.4992  17
   0   0  -4 25681.0 1042.66  17
   0   0  -5 158.721 132.914  17
   0   0  -6 53905.2 969.457  18
   0   0  -6 54086.4 1941.60  17
   0   0  -7 91.9061 109.051  18
   0   0  -8 16159.1 655.361  18
   0   0  -9 56.4833 140.877  18
   0   0 -10 122579. 2168.07  18
   0   0 -11-7.74472 153.735  18
   0   0 -12 71932.0 1945.14  18
   0   0 -13-27.5670 190.221  18
   0   0 -14 18080.5 1160.90  18
   0   0 -15 197.135 258.600  18
   0   0 -16 34098.6 1731.70   2
   0   0 -17-327.598 413.314   2
   0   0 -18 31.2285 300.795   2
   0   0 -18-35.2380 501.974   3
   0   0 -19-202.496 342.009   2
   0   0 -19 161.379 536.817   3
   0   0 -20 1526.05 559.407   3
   0   0 -21-232.058 426.704   3
   0   0 -22 2788.64 656.745   3
   0   0 -23 312.557 347.665   3
   1   0   0 101.216 40.2507  13
  -1   0   0 74.3483 47.4787  13
   1   0  -1 407068. 3331.21  14
   1   0  -2 3.32448 32.7270  17
  -1   0   2 33.7284 41.9953  17
  -1   0   2 11.6806 66.8890  14
   1   0  -3 213821. 2333.57  17
  -1   0   3 214833. 2942.68  14
  -1   0   3 214604. 2297.75  17
  -1   0   4 55.2407 51.0707  17
   1   0  -4 29.3203 63.0381  17
  -1   0  -5 3223.73 467.393  17
   1   0  -5 3464.10 435.461  17
   1   0  -6 105.527 138.257  17
  -1   0  -6 22.1793 86.3548  18
   1   0  -6 6.48767 68.6466  18
   1   0  -7 36539.2 883.362  18
   1   0  -7 35337.8 1692.17  17
  -1   0  -7 37686.2 940.936  18
  -1   0  -8 139.584 118.243  18
   1   0  -8-6.65283 103.476  18
  -1   0  -9 77570.2 1593.97  18
   1   0  -9 77205.9 1544.82  18
  -1   0 -10 45.2607 159.396  18
   1   0 -10 35.9226 133.281  18
  -1   0 -11 38100.4 1308.87  18
   1   0 -11 37214.2 1286.55  18
   1   0 -12 31.1120 180.750  18
  -1   0 -12-44.9484 178.367  18
  -1   0 -13 112776. 2558.31  18
   1   0 -13 114158. 2604.40  18
  -1   0 -14 31.8299 236.865  18
   1   0 -14 95.8731 276.448  18
  -1   0 -15 6396.19 734.383  18
  -1   0 -16-385.900 315.266   2
   1   0 -16-127.787 328.597   2
  -1   0 -16 124.499 283.930  18
   1   0 -17 17719.6 1333.35   2
  -1   0 -17 16935.3 1283.80   2
   1   0 -18-457.569 431.167   2
   1   0 -18-133.980 448.967   3
  -1   0 -18 21.9642 402.216   2
  -1   0 -19 3426.31 614.537   2
   1   0 -19 3934.70 681.822   2
  -1   0 -20 166.162 513.116   3
   1   0 -20 233.709 473.260   3
  -1   0 -21-303.923 434.380   3
   1   0 -21 734.070 457.703   3
   1   0 -22-337.069 390.114   3
  -1   0 -22 442.927 405.194   3
   1   0 -23 1419.71 393.397   3
  -1   0 -23 2041.38 515.780   3
  -2   0   0 297953. 3206.61  13
   2   0   1 14.8122 63.2162  13
   2   0  -1 63.7859 77.8176  14
   2   0  -2 239958. 3653.92  14
  -2   0   3 132.406 147.561  14
  -2   0   3 26.2549 56.7672  17
  -2   0   4 2792.86 316.623  17
  -2   0   4 2620.60 425.243  14
  -2   0   5-118.971 143.476  14
  -2   0   5-42.7251 83.9807  17
   2   0  -6 2744.27 229.984  18
  -2   0  -6 3079.23 263.118  18
   2   0  -6 2764.08 436.737  17
  -2   0   6 2511.18 513.331  14
   2   0  -7 12.5606 73.9069  18
  -2   0  -7-52.3304 86.5383  18
  -2   0  -8 6511.00 443.837  18
   2   0  -8 6530.95 424.773  18
  -2   0  -9-59.9347 118.244  18
   2   0  -9-13.0103 105.013  18
   2   0 -10 66976.1 1595.09  18
  -2   0 -10 69028.5 1623.44  18
  -2   0 -11 149.892 226.692  18
   2   0 -11 114.030 169.388  18
  -2   0 -12 5098.42 570.281  18
   2   0 -12 5082.55 510.820  18
  -2   0 -13 370.562 254.110  18
  -2   0 -14 26288.7 1349.42  18
  -2   0 -15-97.8540 256.693  18
   2   0 -16 21714.6 1509.12   2
   2   0 -16 27061.7 1671.39   3
   2   0 -17-290.207 345.118   2
   2   0 -17 444.899 444.765   3
   2   0 -18 86.6589 480.817   3
   2   0 -18-648.571 398.754   2
   2   0 -19 213.653 515.815   3
   2   0 -20 2874.17 647.805   3
   2   0 -21 26.5854 385.856   3
  -2   0 -21-242.915 412.684   3
   2   0 -22-29.5031 331.383   3
  -2   0 -22 579.563 436.622   3
  -2   0 -23 82.5078 327.434   3
  -3   0   0 44.6142 92.5255  13
   3   0  -1 227463. 4042.39  14
  -3   0   1 224026. 3349.22  13
   3   0   1 218190. 3103.02  13
   3   0  -2 209.774 160.435  14
  -3   0   3 325120. 3211.26  17
   3   0  -3 331926. 5402.96  14
   3   0   4-3.73807 76.0195  19
  -3   0   4-79.7184 114.646  14
  -3   0   4 51.7036 83.6190  17
   3   0   5 3955.81 371.251  19
  -3   0   5 4032.14 423.560  17
   3   0   6 34.1500 110.617  19
  -3   0  -7 27317.5 857.115  18
  -3   0  -8 34.7259 101.346  18
  -3   0  -9 7513.24 522.396  18
  -3   0 -10 63.6523 124.150  18
  -3   0 -11 16905.5 914.777  18
  -3   0 -12 188.239 192.117  18
  -3   0 -13 41781.7 1560.14  18
   3   0  14 615.741 360.791  19
  -3   0 -14-37.9980 245.015  18
  -3   0 -15 567.087 286.559  18
   3   0  15 586.878 376.575  19
   3   0 -16-656.233 424.246   2
   3   0 -16-489.839 498.256   3
   3   0 -17 2881.66 686.536   3
   3   0 -17 2878.20 600.217   2
   3   0 -18-458.651 450.946   2
   3   0 -18 186.645 487.389   3
   3   0 -19 577.031 461.147   3
   3   0 -20-100.698 282.311   7
   3   0 -20-5.07760 397.304   3
   3   0 -21-0.41112 357.414   3
  -3   0 -21 928.061 434.175   3
  -3   0 -22 423.630 370.600   3
   3   0 -22-13.1105 299.808   3
   4   0   0 159549. 2439.66  19
   4   0  -1 73.8081 119.590  19
  -4   0   1-51.0593 147.899  13
   4   0   1 24.6890 98.4026  19
   4   0   1 84.2045 100.714  13
   4   0   2 33214.4 1468.96  13
  -4   0   2 33453.7 1582.25  13
   4   0  -2 38439.8 1299.59  19
   4   0   2 37290.4 1154.70  19
   4   0   3-30.7458 100.438  19
   4   0   3 212.262 163.506  13
   4   0   4 31585.8 1128.70  19
   4   0   5-41.4439 122.762  19
   4   0   6 70187.5 1811.52  19
  -4   0  -7-118.660 121.027  18
   4   0   7 49.9579 125.357  19
  -4   0  -8 65671.9 1461.80  18
   4   0   8 66085.7 2026.52  19
  -4   0  -9 16.6669 113.017  18
   4   0   9 44.8401 165.332  19
  -4   0 -10 19647.4 902.345  18
   4   0  10 20446.3 1319.27  19
   4   0  11-3.63157 266.797  19
  -4   0 -11 201.286 172.625  18
   4   0  12 3871.42 674.401  19
  -4   0 -12 3400.56 463.579  18
  -4   0 -13 178.844 225.062  18
   4   0  13 483.687 421.367  19
   4   0  14 4611.73 804.927  19
  -4   0 -14 3937.51 534.808  18
   4   0 -15 273.702 359.228   2
   4   0 -15 584.253 503.867   3
  -4   0 -15-32.1022 201.735  18
   4   0  15-30.4886 269.230  19
   4   0 -16 3702.21 713.284   2
   4   0 -16 5127.73 786.392   3
   4   0 -17-756.020 441.438   2
   4   0 -17-201.942 497.815   3
   4   0 -18 322.052 397.985   7
   4   0 -18 850.591 549.489   3
   4   0 -19 202.434 372.949   3
   4   0 -19 17.6794 269.892   7
   4   0 -20 2433.14 527.849   3
   4   0 -20 1980.39 452.271   7
   4   0 -21-221.066 236.906   7
   4   0 -21-63.5821 311.410   3
  -4   0 -22 2260.65 492.345   3
   5   0   0 140.292 145.272  19
   5   0   1 2464.75 373.425  19
   5   0  -1 1740.47 324.416  19
   5   0  -2-3.05016 145.330  19
   5   0   2 24.2795 100.274  19
   5   0   3 48724.8 1510.75  19
   5   0   4 135.970 183.437  19
   5   0   5 138040. 2648.76  19
   5   0   6-38.9728 141.373  19
   5   0   7 15104.3 984.678  19
   5   0   8-105.643 186.500  19
   5   0   9 22058.5 1364.88  19
   5   0  10-1.30334 197.839  19
   5   0  11 1807.03 506.141  19
   5   0  12 108.758 282.878  19
   5   0  13 14632.3 1360.25  19
   5   0 -14 54.0367 385.472   3
   5   0  14 168.319 372.316  19
   5   0 -15 9218.66 1042.59   3
   5   0 -15 7598.04 975.131   2
   5   0 -15 9253.44 1035.63   7
   5   0 -16 256.172 316.077   7
   5   0 -16 528.910 511.567   3
   5   0 -17 1107.29 509.835   3
   5   0 -17 1077.07 451.351   7
   5   0 -18 920.883 371.243   7
   5   0 -18 23.8703 406.612   3
   5   0 -19 1702.84 450.607   7
   5   0 -19 2867.33 610.535   3
   5   0 -20 54.4431 245.710   7
   5   0 -21 113.683 190.508   7
   6   0   0 3798.49 507.481  19
   6   0  -1 129.235 128.643  19
   6   0   1-65.1172 170.778  19
   6   0   2 64106.2 1962.50  19
   6   0  -2 64514.1 2070.98  19
   6   0   3-30.6016 134.885  19
   6   0   4 113587. 2634.46  19
   6   0   5 242.513 179.184  19
   6   0   6 96389.0 2580.70  19
   6   0   7-198.237 200.966  19
   6   0   8 9299.10 871.485  19
   6   0   9-92.1109 218.227  19
   6   0  10 20963.5 1512.71  19
   6   0  11-68.9740 221.801  19
   6   0  12 16023.3 1461.97  19
   6   0  13-35.8816 320.143  19
   6   0 -13-173.990 249.967   7
   6   0 -14 3469.57 737.047   3
   6   0 -14 4160.49 686.275   7
   6   0 -15 81.8275 444.833   3
   6   0 -15 293.668 406.791   7
   6   0 -16 5075.80 788.629   7
   6   0 -17-295.696 323.077   7
   6   0 -18-121.778 276.848   7
   6   0 -19 463.453 292.170   7
   6   0 -20 5890.42 648.459   7
   6   0 -21-170.158 218.878   7
   7   0   0 28.7353 168.531  19
   7   0  -1 1504.95 388.426  19
   7   0   1 1934.75 412.123  19
   7   0   2 237.234 326.537  19
   7   0  -2-139.844 246.713  19
   7   0   3 137298. 3230.46  19
   7   0   4-136.650 193.393  19
   7   0   5 32567.0 1596.37  19
   7   0   6 367.923 256.958  19
   7   0   7 59301.4 2309.95  19
   7   0   8 343.360 325.412  19
   7   0   9 22151.9 1573.27  19
   7   0  10 758.899 464.216  19
   7   0  11 2057.50 514.507  19
   7   0 -12-489.651 341.927   7
   7   0  12-826.977 389.362  19
   7   0 -13 12145.0 1178.30   7
   7   0 -14-675.180 442.268   7
   7   0 -15 850.869 403.634   7
   7   0 -16-63.3672 359.572   7
   7   0 -17 5804.99 806.890   7
   7   0 -18 226.868 331.180   7
   7   0 -19 8023.59 765.898   7
   7   0 -20-217.231 239.271   7
   8   0   0 48893.0 2136.74  19
   8   0   1 180.365 217.296  19
   8   0  -1-254.477 282.507  19
   8   0  -2 6179.79 764.130  19
   8   0   2 6005.19 765.787  19
   8   0   3 413.247 287.875  19
   8   0   4 8599.94 899.998  19
   8   0   5-416.349 306.164  19
   8   0   6 46238.1 2156.27  19
   8   0   7-312.271 330.735  19
   8   0   8 21001.9 1564.25  19
   8   0   9 42.3848 222.072  19
   8   0  10 20475.6 1683.49  19
   8   0  11 519.550 419.907  19
   8   0 -11-109.527 297.624   7
   8   0 -12 11825.5 1141.84   7
   8   0 -13 92.7426 324.982   7
   8   0 -14 6117.66 857.192   7
   8   0 -15 48.3027 287.182   7
   8   0 -16 9581.53 999.134   7
   8   0 -17-85.9288 275.756   7
   8   0 -18 307.709 249.513   7
   8   0 -19 213.331 259.601   7
   9   0   0-370.636 319.138  19
   9   0  -1 20852.1 1529.83  19
   9   0   1 23123.5 1596.98  19
   9   0   2 70.7906 219.450  19
   9   0   3 92104.5 3181.56  19
   9   0   4-56.4443 284.671  19
   9   0   5 724.906 309.898  19
   9   0   6-529.894 468.739  19
   9   0   7 37808.3 2188.54  19
   9   0   8-87.1074 385.583  19
   9   0  -8 898.653 405.241   7
   9   0   9 14941.0 1462.18  19
   9   0  -9 17323.4 1305.60   7
   9   0 -10 143.832 323.886   7
   9   0 -11 1339.61 490.065   7
   9   0 -12-137.579 307.339   7
   9   0 -13 3585.80 680.404   7
   9   0 -14-90.9061 351.222   7
   9   0 -15 1635.02 573.010   7
   9   0 -16 272.688 352.196   7
   9   0 -17 1975.04 476.875   7
   9   0 -18 366.936 253.609   7
  10   0   0 61625.4 2774.86  19
  10   0   1-511.997 349.657  19
  10   0   2 6483.65 929.243  19
  10   0   3 128.464 243.093  19
  10   0   4 3303.37 714.355  19
  10   0   5 335.472 358.143  19
  10   0   5-77.6453 225.442   8
  10   0  -5 381.276 302.040   7
  10   0   6 23773.2 1839.56  19
  10   0   6 22385.6 1567.50   8
  10   0  -6 25818.5 1523.60   7
  10   0  -7 458.409 374.923   7
  10   0  -8 2211.81 545.640   7
  10   0  -9 736.098 445.839   7
  10   0 -10 8509.22 997.213   7
  10   0 -11 468.769 439.504   7
  10   0 -12 1754.51 522.985   7
  10   0  13 489.151 477.833   9
  10   0 -13 483.624 401.868   7
  10   0 -14 1001.60 435.013   7
  10   0 -15 219.576 316.460   7
  10   0 -16 3280.92 555.666   7
  10   0 -17-288.247 262.151   7
  11   0   0 250.083 395.289   8
  11   0   1 2775.04 697.241   8
  11   0   2 235.229 350.599   8
  11   0  -2-365.773 322.372   7
  11   0   3 4192.47 729.954   8
  11   0  -3 4100.13 599.114   7
  11   0  -4-745.310 395.294   7
  11   0   4 44.0847 282.049   8
  11   0   5 32.6928 284.831   8
  11   0  -5 280.760 332.607   7
  11   0  -6 37.0352 359.271   7
  11   0   6-416.223 372.233   8
  11   0  -7 3082.47 606.864   7
  11   0  -8 147.349 400.300   7
  11   0  -9 964.885 493.557   7
  11   0 -10-374.215 431.601   7
  11   0 -11 16679.2 1397.66   7
  11   0 -12-253.294 311.011   7
  11   0  12 1394.67 580.790   9
  11   0  13 2600.03 560.305   9
  11   0 -13 3727.96 629.420   7
  11   0 -14 131.284 287.711   7
  11   0 -15 1019.95 350.943   7
  11   0 -16-87.3893 220.803   7
  12   0   0 17139.0 1469.94   8
  12   0   1 536.164 373.690   8
  12   0  -1 350.256 391.299   8
  12   0   2 5629.24 805.710   8
  12   0  -2 6964.64 985.624   8
  12   0  -3 255.939 420.424   8
  12   0   3-140.394 350.442   8
  12   0  -4 5018.35 747.195   7
  12   0   4 4089.59 700.078   8
  12   0  -5-254.910 384.414   7
  12   0   5-435.509 433.360   8
  12   0   6 3400.95 614.009   8
  12   0  -6 4707.09 744.447   7
  12   0  -7-118.915 329.848   7
  12   0  -8 184.851 328.812   7
  12   0  -9 377.836 355.990   7
  12   0 -10 9100.60 1012.05   7
  12   0 -11-363.392 386.301   7
  12   0  11 745.717 427.948   9
  12   0 -12 626.878 349.582   7
  12   0  12 910.323 399.754   9
  12   0 -13-527.191 333.527   7
  12   0  13-105.473 270.519   9
  12   0 -14 731.681 266.178   7
  13   0   0 94.3160 309.165   8
  13   0  -1 4065.78 743.204   8
  13   0   1 3893.94 720.943   8
  13   0   2-88.7475 297.671   8
  13   0  -2 459.647 418.204   8
  13   0  -3 10975.2 1170.30   8
  13   0   3 8470.04 978.589   8
  13   0  -4 533.982 482.574   8
  13   0   4-609.949 413.711   8
  13   0   5 1927.50 452.305   8
  13   0  -5 4333.06 771.200   8
  13   0  -6 660.175 433.440   8
  13   0  -7 2899.90 670.145   8
  13   0  -7 785.819 343.313   7
  13   0  -8-534.538 409.453   7
  13   0  -8 711.219 421.705   8
  13   0  -9 3272.73 678.395   8
  13   0  -9 3316.63 610.867   7
  13   0 -10-785.779 386.791   7
  13   0  10 659.948 429.135   9
  13   0  11 2370.02 486.253   9
  13   0 -11 2399.68 514.110   7
  13   0 -12-256.315 274.880   7
  14   0   0 22814.6 1533.59   8
  14   0  -1-222.861 284.522   8
  14   0   1-219.547 324.627   8
  14   0   2 5222.68 714.365   8
  14   0  -2 6581.20 837.741   8
  14   0  -3-130.992 263.809   8
  14   0   3-150.966 316.482   8
  14   0  -4 888.650 401.196   8
  14   0  -5 287.881 334.201   8
  14   0  -6 4048.06 706.475   8
  14   0  -7 536.701 351.043   8
  14   0  -8 297.931 304.782   8
  14   0   9 388.758 310.029   9
  15   0   0-773.444 364.129   8
  15   0   1 1823.08 393.166   8
  15   0  -1 1200.77 356.292   8
  15   0  -2 32.2050 281.572   8
  15   0  -3 3268.98 552.439   8
   0  -1   0 101.845 123.827  13
   0   1   1 54555.6 1165.37  13
   0  -1  -2 86.2201 60.9808  17
   0  -1  -3 26591.1 984.871  17
   0  -1   3 25748.5 683.979  14
   0  -1  -4 70.4404 89.7729  17
   0  -1   4 66.4874 63.5273  14
   0   1   4 147.433 93.5342  17
   0  -1  -5 275711. 4023.73  17
   0   1   5 272735. 3930.41  17
   0  -1  -6 49.4682 56.4864  18
   0   1  -6-87.8774 107.237  18
   0   1  -7 15231.8 623.494  18
   0  -1  -7 13762.0 529.013  18
   0  -1  -8 72.9992 99.8145  18
   0   1  -8 48.4172 98.4007  18
   0  -1  -9 19824.2 775.450  18
   0   1  -9 19939.7 829.277  18
   0  -1 -10 69.2444 134.414  18
   0   1 -10 27.2386 146.325  18
   0   1 -11 125606. 2365.19  18
   0  -1 -11 131966. 2375.24  18
   0   1 -12 437.881 245.043  18
   0  -1 -12 45.2748 161.802  18
   0   1 -13 3092.63 453.062  18
   0  -1 -13 4053.75 514.534  18
   0   1 -14 51.1320 197.172  18
   0   1 -15 26667.6 1391.78  18
   0   1 -16 425.455 300.812  18
   0  -1 -16-127.091 321.340   2
   0   1 -16 149.792 260.094   2
   0  -1 -17 11397.5 1068.39   2
   0   1 -17 10589.4 1007.34   2
   0  -1 -18 96.9375 329.312   2
   0   1 -18-898.881 693.323   3
   0   1 -19 1397.12 638.498   3
   0  -1 -19 942.386 357.919   2
   0  -1 -19 1395.46 547.253   3
   0  -1 -20 1.94771 347.748   2
   0  -1 -20 388.454 467.921   3
   0   1 -20 473.804 538.774   3
   0  -1 -21 7981.72 938.030   3
   0   1 -21 8958.71 1009.83   3
   0  -1 -22 373.508 376.312   3
   0   1 -22-169.561 389.432   3
   0  -1 -23 735.610 386.160   3
   0   1 -23 264.889 314.558   3
   1  -1   0 28.4068 74.1372  13
   1   1   0 2.16282 29.6122  17
  -1  -1   0 43.4883 39.9786  17
   1   1   1 508.767 106.453  17
  -1  -1  -1 560.833 121.908  17
   1   1   2 79007.1 1538.67  17
  -1  -1  -2 81050.9 1551.88  17
  -1  -1  -3 1772.71 271.503  17
   1   1  -3 1917.34 286.865  14
  -1  -1  -4 18419.5 979.094  17
  -1  -1   4 18316.9 904.205  14
   1   1  -4 18380.5 779.233  17
  -1   1   4 20552.8 1034.25  17
   1  -1  -4 18554.0 949.713  17
   1  -1  -5 50899.8 1022.52   1
  -1  -1   5 50632.0 1638.47  14
   1  -1  -5 50416.6 872.376  18
  -1  -1  -5 51540.9 1838.62  17
   1   1  -5 52003.4 1554.85  17
  -1   1   5 54796.0 1789.19  17
   1  -1  -5 51457.0 1720.69  17
   1   1  -6 1866.24 196.448  18
   1   1  -6 1404.96 315.531  17
  -1  -1   6 1429.67 336.516  14
  -1   1   6 1592.92 330.687  17
   1  -1  -6 1468.72 304.515  17
   1  -1  -6 1561.90 166.730  18
  -1  -1  -6 1618.42 182.230  18
   1   1  -7 872.977 291.122  17
   1   1  -7 1259.94 184.088  18
  -1  -1  -7 1097.13 172.774  18
   1  -1  -7 1250.27 183.913  18
  -1   1  -7 1036.94 174.449  18
  -1   1  -8 108320. 1811.13  18
   1  -1  -8 103362. 1637.76  18
   1   1  -8 107092. 1712.35  18
  -1  -1  -8 106386. 1652.02  18
  -1   1  -9 21007.6 864.661  18
   1  -1  -9 20948.1 796.543  18
   1   1  -9 21981.2 855.144  18
  -1  -1  -9 21640.8 831.216  18
  -1   1 -10 3192.73 371.354  18
   1  -1 -10 3594.94 372.585  18
  -1  -1 -10 3619.59 377.722  18
   1   1 -10 3737.39 409.179  18
  -1   1 -11 10281.4 692.978  18
   1   1 -11 10134.4 694.883  18
  -1  -1 -11 10190.2 702.982  18
  -1  -1 -12 70697.8 1930.18  18
   1   1 -12 68073.7 1900.96  18
  -1   1 -12 67378.5 1878.93  18
   1   1 -13 225.145 235.948  18
  -1  -1 -13 225.925 192.118  18
  -1   1 -13 552.207 270.040  18
  -1   1 -14 31382.3 1421.66  18
  -1  -1 -14 36075.8 1571.03  18
   1   1 -14 32465.3 1463.67  18
  -1   1 -15 1401.85 372.428  18
   1   1 -15 977.181 375.391  18
   1   1 -16 773.899 330.691   2
  -1   1 -16 949.811 329.291   2
   1  -1 -16 1270.66 409.107   2
   1   1 -16 2005.61 584.861   3
  -1  -1 -16 1744.40 477.763   2
   1   1 -16 2129.06 491.916  18
  -1   1 -16 2146.04 487.544  18
   1   1 -17-188.721 381.246   2
   1  -1 -17 137.330 300.348   2
   1  -1 -17-129.926 406.064   3
  -1   1 -17-246.155 358.056   2
  -1  -1 -17-548.675 361.934   2
   1   1 -17 466.137 445.111   3
   1  -1 -18 11865.0 1139.94   2
   1   1 -18 16607.8 1437.45   3
  -1  -1 -18 12311.8 1129.44   2
   1  -1 -18 15646.4 1324.39   3
  -1   1 -19 433.336 472.129   3
   1  -1 -19 1060.36 581.488   3
   1   1 -19 746.970 508.471   3
  -1  -1 -19 273.483 361.205   2
   1  -1 -19-256.676 337.114   2
   1  -1 -20 1520.09 451.842   2
   1  -1 -20 3316.98 741.913   3
  -1  -1 -20 1250.45 385.137   2
  -1   1 -20 2824.45 680.808   3
  -1  -1 -20 2240.34 685.703   3
   1   1 -20 3152.58 747.463   3
  -1   1 -21 21.0187 419.839   3
   1   1 -21-73.3429 390.338   3
   1  -1 -21 1326.78 521.667   3
  -1  -1 -21 15.9848 398.693   3
   1  -1 -22 1086.49 419.037   3
  -1   1 -22 2529.29 569.191   3
   1   1 -22 1743.77 555.070   3
  -1  -1 -22 1322.05 450.235   3
  -1   1 -23 40.6027 310.726   3
   1   1 -23 712.526 361.638   3
  -2  -1   0 8814.91 378.906  17
   2  -1   0 9198.71 713.411  13
   2  -1   0 9859.59 654.030  14
  -2   1   0 9286.86 631.993  14
  -2   1   0 9797.19 791.967  13
   2  -1   1 4385.60 412.689  14
  -2   1   1 4136.65 499.950  13
   2  -1   1 3782.02 510.722  13
  -2   1   1 3988.85 437.388  14
  -2  -1  -1 3838.84 317.375  17
  -2  -1  -2 98320.9 1923.51  17
   2   1  -3 244427. 3886.23  14
  -2   1   3 244435. 3287.19  17
  -2  -1  -3 239768. 3456.96  17
   2   1  -4 414944. 3143.43  17
   2   1  -4 411294. 5332.55  14
  -2  -1  -4 408250. 5036.06  17
  -2   1   4 407054. 4607.23  17
   2   1  -5 4790.48 433.573  17
  -2   1   5 5373.58 607.487  17
   2  -1  -5 4317.26 322.811   1
   2   1  -6 5291.51 309.835  18
  -2   1   6 4942.75 603.409  17
  -2  -1  -6 5324.83 316.619  18
  -2  -1  -7 841.489 153.639  18
   2   1  -7 771.011 149.203  18
  -2  -1  -8 2400.41 270.584  18
  -2   1  -8 2182.25 282.644  18
   2   1  -8 2118.73 260.496  18
   2   1  -9 44421.6 1201.72  18
  -2   1  -9 42159.5 1249.77  18
  -2  -1  -9 44040.6 1204.13  18
  -2  -1 -10 386.303 164.986  18
  -2   1 -10 327.000 161.587  18
   2   1 -10 368.707 172.517  18
  -2   1 -11 53508.2 1563.87  18
   2   1 -11 54999.6 1582.15  18
  -2  -1 -11 58714.9 1587.22  18
  -2  -1 -12 979.493 281.387  18
   2   1 -12 776.367 270.668  18
  -2   1 -12 744.812 238.365  18
  -2   1 -13 3119.54 480.183  18
   2   1 -13 3238.20 483.219  18
  -2  -1 -13 3754.06 492.644  18
  -2  -1 -14 97.2167 225.525  18
   2   1 -14 162.693 244.968  18
  -2   1 -14 263.533 254.161  18
  -2  -1 -15 39644.6 1697.72  18
  -2   1 -15 34122.1 1556.06  18
   2   1 -16-505.494 408.839   2
   2   1 -16 548.535 449.332   3
   2  -1 -16-664.561 421.302   2
  -2  -1 -16-77.5112 268.149   2
   2  -1 -16 115.503 415.437   3
   2   1 -17 2879.36 697.800   3
  -2  -1 -17 1924.26 482.792   2
   2  -1 -17 3831.84 766.329   3
   2   1 -17 2051.50 532.360   2
   2  -1 -17 1936.29 529.600   2
  -2  -1 -18-263.152 352.150   2
   2   1 -18-381.282 510.394   3
   2  -1 -18-1195.69 588.492   3
   2  -1 -18 0.12806 312.433   2
   2  -1 -19 5282.65 880.472   3
  -2  -1 -19 4301.67 684.558   2
   2   1 -19 6112.06 879.837   3
   2  -1 -19 4443.16 728.205   2
   2  -1 -20-105.887 305.572   2
   2  -1 -20 481.710 492.186   3
   2   1 -20-22.1276 418.960   3
  -2   1 -20 258.097 539.423   3
  -2   1 -21 6136.69 826.154   3
   2   1 -21 5908.12 850.775   3
  -2  -1 -21 5777.99 808.569   3
   2  -1 -21 5770.48 754.919   3
  -2  -1 -22 187.134 384.009   3
  -2   1 -22 539.112 393.871   3
   2   1 -22 341.256 274.056   7
   2  -1 -22 381.944 370.394   3
   2   1 -22 109.008 353.368   3
  -2   1 -23 1023.86 367.386   3
   3  -1   0 11.3641 106.581  14
   3  -1   0 116.655 151.392  13
  -3   1   0-80.3574 191.565  13
   3  -1   1 226783. 4210.75  13
  -3   1   1 235820. 4340.51  13
   3  -1   1 229173. 3799.59  14
   3  -1  -1 227539. 4157.14  14
  -3   1   2 127289. 3050.71  14
  -3   1   2 130760. 3180.26  13
   3  -1   2 126610. 3244.06  13
   3   1   3 23755.1 871.888  19
  -3  -1  -3 23310.7 1189.11  17
   3   1  -3 23769.1 1437.35  14
  -3   1   3 22274.5 1376.63  14
   3   1   4 10570.1 587.040  19
  -3  -1  -4 10462.8 899.303  17
   3   1  -4 10446.9 991.870  14
   3  -1  -4 10024.9 456.930   1
  -3   1   4 10007.8 741.953  17
   3   1   5 64563.9 1556.15  19
  -3   1   5 70884.9 2158.95  17
   3  -1  -5 68715.9 1310.71   1
   3  -1   5 67635.6 1471.72  19
  -3   1   6 33671.9 1595.40  17
  -3  -1  -6 34628.5 805.384  18
   3   1   6 33194.6 1168.41  19
   3  -1   6 34965.4 1144.65  19
   3   1  -6 33887.3 802.933  18
  -3  -1  -7 63684.4 1211.66  18
   3   1   7 60930.5 1700.49  19
   3   1  -7 62020.7 1224.65  18
  -3  -1  -8 27749.3 881.324  18
   3   1  -8 26232.7 872.535  18
  -3  -1  -9 373.824 164.189  18
  -3   1  -9-35.7290 148.093  18
   3   1  -9 154.359 128.830  18
   3   1 -10 622.492 203.842  18
  -3   1 -10 313.867 156.573  18
  -3  -1 -10 519.678 180.231  18
   3   1 -11 451.782 212.326  18
  -3   1 -11 374.944 211.858  18
  -3  -1 -11 727.130 226.853  18
  -3  -1 -12 25746.6 1138.90  18
  -3   1 -12 22351.6 1081.92  18
   3   1  13 1359.19 441.122  19
  -3   1 -13 1026.39 341.749  18
  -3  -1 -13 1487.68 329.025  18
  -3  -1 -14 13225.2 965.890  18
   3   1  14 11762.6 1145.49  19
   3  -1  14 11604.8 1138.47  19
  -3   1 -14 11449.4 878.525  18
  -3  -1 -15 397.384 274.877  18
   3  -1  15 723.423 355.141  19
   3   1  15 1047.83 417.499  19
  -3   1 -15 274.119 220.728  18
   3  -1 -16 3878.42 694.385   3
   3   1 -16 3521.97 733.214   3
   3  -1 -16 3477.54 636.571   2
   3   1 -16 2655.78 594.878   2
   3  -1 -17 87.4174 385.986   2
   3   1 -17 259.987 432.055   3
   3  -1 -17 578.143 452.074   3
   3   1 -18 11804.9 1208.20   3
   3  -1 -18 13158.5 1243.91   3
   3  -1 -18 9926.73 1089.18   2
   3   1 -19 2160.33 638.672   3
   3  -1 -19 681.574 313.486   2
   3  -1 -19 2328.03 619.742   3
   3  -1 -20-206.310 426.700   3
   3   1 -20-131.512 432.659   3
  -3   1 -21-311.041 400.451   3
   3   1 -21 78.6211 404.441   3
   3  -1 -21 155.412 375.418   3
   3   1 -21 316.279 293.930   7
   3   1 -22 2873.96 546.231   3
  -3  -1 -22 2179.92 490.228   3
  -3   1 -22 2650.75 545.626   3
   3  -1 -22 2572.19 485.353   3
   3   1 -22 1609.47 349.898   7
   4  -1   0 53735.6 2296.87  14
   4   1   0 53640.6 1478.35  19
   4  -1   1 8763.69 918.472  14
   4  -1   1 8424.54 528.410  19
   4   1   1 8816.33 588.386  19
   4  -1   1 8260.99 856.547  13
   4  -1  -1 8926.67 581.323  19
  -4   1   1 9501.39 1052.04  13
   4   1  -1 9361.48 649.244  19
   4  -1  -2 69267.4 1667.58  19
  -4   1   2 66933.1 2619.03  13
   4  -1   2 62772.2 2371.69  14
   4  -1   2 64742.4 1460.52  19
   4  -1   2 64727.8 2608.41  13
   4   1   2 70470.9 1664.81  19
   4   1  -2 69698.2 1804.72  19
   4   1  -3 52630.1 1638.72  19
   4   1   3 54698.8 1484.72  19
   4  -1   3 50678.6 1335.77  19
  -4   1   4 8160.20 752.201  17
   4  -1   4 8053.62 556.167  19
   4   1   4 7803.10 585.927  19
   4  -1  -4 8474.09 460.428   1
   4  -1   5 158941. 2512.36  19
   4   1   5 161478. 2706.96  19
   4   1   6 9280.82 687.408  19
   4  -1   6 9294.02 662.867  19
   4  -1   7 5188.89 534.811  19
   4   1   7 4724.97 524.466  19
   4  -1   8 9647.06 787.139  19
   4   1   8 9112.53 776.689  19
   4  -1   9 19956.9 1186.90  19
  -4   1  -9 17358.8 851.129  18
   4   1   9 17912.1 1121.47  19
   4  -1  10 21997.3 1371.53  19
   4   1  10 19400.8 1272.77  19
  -4   1 -10 18627.2 916.183  18
  -4   1 -11 16816.7 920.858  18
   4   1  11 17704.0 1277.04  19
  -4   1 -12 202.321 199.125  18
   4   1  12 277.964 336.280  19
   4  -1  12 703.399 377.864  19
  -4   1 -13 255.772 188.012  18
   4  -1  13 758.739 404.775  19
   4   1  13 467.289 333.861  19
   4  -1  14 353.830 304.793  19
   4   1  14 294.848 302.486  19
  -4   1 -14 388.828 261.158  18
   4  -1 -15 15845.8 1310.78   2
   4   1  15 13715.9 1317.93  19
   4   1 -15 17139.1 1331.26   3
   4  -1 -15 18078.9 1420.87   3
  -4   1 -15 12878.3 982.231  18
   4  -1 -16 2436.72 554.866   7
   4  -1 -16 2852.03 618.037   2
   4  -1 -16 2930.50 663.061   3
   4   1 -16 2754.37 736.002   3
   4  -1 -17 410.391 393.125   2
   4   1 -17 409.441 447.818   3
   4  -1 -17 740.995 505.567   3
   4  -1 -18-84.6112 388.978   3
   4  -1 -18-253.866 375.484   2
   4   1 -18-580.566 485.493   3
   4  -1 -19 3446.65 656.377   3
   4   1 -19 4238.35 732.160   3
   4   1 -19 3504.23 641.713   7
   4  -1 -20 376.948 440.257   3
   4   1 -20 187.152 294.353   7
   4   1 -20 225.579 403.198   3
   4   1 -21 3759.93 615.880   3
   4  -1 -21 3561.85 592.862   3
   4   1 -21 3027.22 475.744   7
  -4   1 -22-192.015 315.291   3
   4   1 -22 47.9370 193.644   7
  -4  -1 -22-4.46076 347.466   3
   5  -1   0 131.587 122.827  19
   5   1   0 100.225 156.244  19
   5   1  -1 549.089 184.115  19
   5  -1  -1 842.141 213.914  19
   5  -1   1 410.127 150.000  19
   5   1   1 467.741 145.797  19
   5  -1  -2 72435.9 1927.77  19
   5  -1   2 70945.2 1775.31  19
   5   1   2 75444.2 1961.79  19
   5   1  -2 74924.9 2130.59  19
   5  -1   3 10628.4 693.880  19
   5   1   3 11128.9 771.967  19
   5   1  -3 10311.9 826.739  19
   5  -1   4 2334.59 352.507  19
   5   1   4 2588.86 405.195  19
   5  -1   5 5102.68 503.190  19
   5   1   5 5089.49 536.711  19
   5   1   6 248305. 3810.37  19
   5  -1   6 244096. 3627.91  19
   5   1   7 11659.2 891.405  19
   5  -1   7 11533.4 866.227  19
   5   1   8 59557.5 2066.22  19
   5  -1   8 61413.0 2067.87  19
   5   1   9 5735.21 664.385  19
  -5   1  -9 5256.96 488.119  18
   5  -1   9 5910.40 707.361  19
   5   1  10 15987.9 1203.56  19
   5  -1  10 17201.4 1276.46  19
  -5   1 -10 14697.3 848.965  18
  -5   1 -11 1408.92 290.307  18
   5  -1  11 1417.80 434.993  19
   5   1  11 1286.72 391.919  19
  -5   1 -12 14053.3 887.729  18
   5  -1  12 17715.5 1456.09  19
   5   1  12 16456.5 1354.87  19
   5   1  13 2989.50 609.578  19
   5  -1  13 3142.25 677.547  19
  -5   1 -13 2976.39 467.149  18
   5   1  14 9666.79 1110.82  19
   5  -1 -14 12255.9 1194.12   3
   5  -1 -14 10120.6 983.893   7
   5   1 -14 10149.0 1067.79   3
   5  -1 -15 2896.23 635.146   2
   5   1 -15 2885.94 666.204   3
   5  -1 -15 3983.77 757.169   3
   5  -1 -15 2636.59 585.854   7
   5   1 -16 11974.4 1204.33   3
   5  -1 -16 12029.7 1206.65   2
   5  -1 -16 13270.0 1246.31   3
   5  -1 -16 10861.8 1059.77   7
   5  -1 -17 592.928 460.202   3
   5   1 -17 160.507 453.880   3
   5  -1 -17-476.579 452.820   2
   5   1 -17 405.946 373.051   7
   5  -1 -17 9.98553 332.602   7
   5  -1 -18 6410.64 889.101   3
   5   1 -18 4476.72 733.639   7
   5   1 -18 5857.35 854.833   3
   5  -1 -18 4763.94 712.834   7
   5  -1 -19-430.859 422.587   3
   5   1 -19 95.2161 434.475   3
   5   1 -19 132.805 294.686   7
   5   1 -20 933.097 372.407   7
   5   1 -21-70.5506 196.314   7
   6   1   0 9935.85 844.681  19
   6  -1   0 9054.24 744.843  19
   6  -1  -1 48690.0 1713.89  19
   6   1   1 48912.3 1840.27  19
   6  -1   1 48492.3 1676.84  19
   6   1  -1 48954.1 1861.36  19
   6  -1   2 1788.41 329.335  19
   6   1  -2 2033.07 406.865  19
   6   1   2 1818.71 361.708  19
   6  -1  -2 1625.19 317.625  19
   6   1   3 54406.2 1866.98  19
   6   1  -3 52306.9 1953.43  19
   6  -1   3 52388.9 1724.70  19
   6   1   4 32592.8 1485.28  19
   6  -1   4 31541.0 1349.01  19
   6   1   5 130982. 3000.49  19
   6  -1   5 132238. 2853.34  19
   6  -1   6 21521.6 1204.63  19
   6   1   6 23534.2 1309.52  19
   6   1   7 5426.34 647.048  19
   6  -1   7 6175.60 678.053  19
   6  -1   8 8266.30 815.218  19
   6   1   8 8356.25 837.523  19
   6  -1   9 40829.4 1916.00  19
   6   1   9 38024.8 1899.68  19
   6   1  10 1151.33 339.745  19
   6  -1  10 1107.28 340.450  19
   6  -1  11 28963.6 1803.38  19
   6   1  11 28840.0 1800.29  19
   6   1  12 660.549 381.313  19
   6   1 -13-18.1990 471.945   3
   6   1  13 46.9679 296.430  19
   6  -1 -13 557.616 329.443   7
   6   1 -13 83.6225 377.791   7
   6   1 -14 1690.89 509.758   3
   6  -1 -14 1691.29 507.630   3
   6  -1 -14 1405.29 423.179   7
   6   1 -14 1184.38 456.441   7
   6   1 -15 16125.1 1341.29   3
   6   1 -15 15509.7 1324.63   7
   6  -1 -15 19448.4 1497.50   3
   6  -1 -15 15122.4 1257.94   7
   6   1 -16 541.317 428.049   7
   6  -1 -16 25.4393 327.295   7
   6  -1 -17 447.353 334.659   7
   6   1 -17 771.837 388.992   7
   6   1 -18 8.72777 270.679   7
   6  -1 -18 621.485 343.441   7
   6   1 -19 2440.32 511.051   7
   6  -1 -19 2946.64 510.514   7
   6   1 -20 37.9928 226.317   7
   6   1 -21 5374.80 571.963   7
   7  -1   0-74.4089 178.777  19
   7   1   0 11.9204 191.228  19
   7   1   1 1497.91 394.437  19
   7  -1   1 1635.95 377.988  19
   7  -1  -1 1283.31 311.634  19
   7   1  -1 1519.73 391.293  19
   7   1  -2 11696.8 1012.10  19
   7  -1   2 11612.0 942.806  19
   7   1   2 11694.0 984.646  19
   7   1   3-40.6635 234.377  19
   7  -1   3 114.348 143.125  19
   7   1   4 9415.83 882.930  19
   7  -1   4 9679.14 842.688  19
   7   1   5 22400.3 1376.91  19
   7  -1   5 22229.8 1302.94  19
   7  -1   6 72750.6 2406.87  19
   7   1   6 74775.4 2555.11  19
   7  -1   7 3345.18 590.124  19
   7   1   7 3547.74 607.680  19
   7  -1   8 129307. 3487.40  19
   7   1   8 127757. 3521.41  19
   7  -1   9 906.364 416.862  19
   7   1   9 576.552 366.976  19
   7   1  10 2077.77 575.967  19
   7   1  11 18.0191 267.241  19
   7  -1  12 13199.5 1330.80   9
   7   1  12 12606.2 1345.12  19
   7   1 -12 14074.4 1294.26   7
   7  -1 -12 13219.9 1059.96   7
   7  -1  13 2758.57 802.293   9
   7   1 -13 2061.93 613.699   7
   7  -1 -13 2221.80 529.272   7
   7   1 -14 763.115 480.247   7
   7  -1 -14 1037.13 378.901   7
   7  -1 -15 112.919 283.087   7
   7   1 -15 653.182 377.474   7
   7  -1 -16 4513.67 713.914   7
   7   1 -16 5139.04 801.330   7
   7  -1 -17-276.486 327.468   7
   7   1 -17 162.886 312.597   7
   7  -1 -18 13925.9 1085.77   7
   7   1 -18 12580.3 1045.74   7
   7  -1 -19 131.212 263.499   7
   7   1 -19-600.177 333.180   7
   7   1 -20 750.784 283.392   7
   8  -1   0 5507.97 709.801  19
   8   1   0 5614.81 769.343  19
   8  -1   1 4524.38 650.167  19
   8   1   1 5121.37 727.772  19
   8   1  -1 4530.53 693.765  19
   8  -1  -1 4032.23 607.449  19
   8  -1   2 4433.01 639.517  19
   8   1   2 5612.42 795.207  19
   8   1  -2 4434.02 666.808  19
   8   1   3 1451.92 403.620  19
   8  -1   3 1815.74 442.124  19
   8  -1   4-2.18600 179.116  19
   8   1   4-104.805 306.756  19
   8   1   5 61094.2 2466.67  19
   8  -1   5 58360.9 2345.80  19
   8  -1   6 5.05968 253.733  19
   8   1   6 168.305 219.570  19
   8   1   7 5165.91 752.467  19
   8   1   8 1731.06 485.438  19
   8   1   9 31597.2 2009.72  19
   8   1  10 1060.48 472.985  19
   8  -1 -11 17164.3 1220.76   7
   8   1 -11 19249.6 1481.22   7
   8  -1  12 6565.13 965.539   9
   8   1 -12 5897.28 901.747   7
   8  -1 -12 6223.39 801.514   7
   8   1 -13 301.773 346.685   7
   8  -1  13 977.982 459.299   9
   8  -1 -13 163.398 309.996   7
   8   1 -14 368.803 389.680   7
   8  -1 -14 82.4690 302.491   7
   8  -1 -15 5183.38 754.637   7
   8   1 -15 5128.65 763.231   7
   8  -1 -16 659.892 412.634   7
   8   1 -16 1054.03 389.428   7
   8  -1 -17 3728.90 608.492   7
   8   1 -17 2891.98 552.823   7
   8  -1 -18 442.626 285.181   7
   8   1 -18-127.807 263.007   7
   8  -1 -19 2392.37 433.796   7
   8   1 -19 1754.11 384.359   7
   9   1   0-22.3878 258.419  19
   9  -1   0-173.423 312.182  19
   9  -1   1 393.015 231.294  19
   9   1  -1 821.124 313.425  19
   9   1   1 898.163 393.541  19
   9   1   2 6999.74 920.940  19
   9  -1   2 6310.18 835.236  19
   9   1   3 2228.00 565.607  19
   9  -1   3 1458.17 422.934  19
   9   1   4 15369.9 1392.97  19
   9   1   5 2782.81 578.295  19
   9   1   6 7554.19 967.323  19
   9   1   7 576.341 272.620  19
   9   1  -8 46768.0 2072.99   7
   9   1   8 40011.2 2319.41  19
   9  -1  -8 42074.4 1855.37   7
   9  -1  -9 524.800 351.262   7
   9   1  -9 372.633 413.138   7
   9   1 -10 208.246 326.456   7
   9  -1 -10 605.899 403.422   7
   9  -1 -11 9090.79 948.931   7
   9   1 -11 8775.92 1019.40   7
   9  -1 -12 3085.94 667.961   7
   9   1 -12 1537.05 487.134   7
   9  -1  12 2599.89 679.968   9
   9   1 -13 981.044 421.035   7
   9  -1  13 1002.92 459.546   9
   9  -1 -13 1554.81 519.648   7
   9  -1 -14 3861.65 716.418   7
   9  -1  14 2732.93 654.396   9
   9   1 -14 3002.11 632.856   7
   9   1 -15 1453.49 514.614   7
   9  -1 -15 2864.79 624.312   7
   9  -1 -16 455.297 325.669   7
   9   1 -16 309.993 308.271   7
   9  -1 -17 573.935 330.367   7
   9   1 -17 1162.95 402.761   7
   9  -1 -18 4155.29 565.109   7
   9   1 -18 3535.23 519.798   7
  10   1   0 662.670 366.194  19
  10   1   1 1658.82 519.471  19
  10   1   2 62.0815 247.141  19
  10   1   3 535.665 354.205  19
  10   1   4 657.403 417.288  19
  10  -1   5 22348.6 1587.32   8
  10   1   5 22963.7 1798.77  19
  10   1  -5 24565.7 1460.25   7
  10  -1  -5 23991.9 1415.68   7
  10  -1   6-232.877 349.485   8
  10   1  -6 1161.39 435.405   7
  10  -1  -6 562.434 335.933   7
  10   1  -7 6759.90 836.130   7
  10  -1   7 4813.57 749.091   8
  10  -1  -7 7047.67 824.172   7
  10   1  -8 3597.92 666.433   7
  10  -1  -8 3842.75 690.976   7
  10   1  -9 5372.26 840.449   7
  10  -1  -9 3762.65 702.884   7
  10   1 -10 1747.88 616.753   7
  10  -1 -10 1130.32 473.910   7
  10  -1 -11 2601.09 606.048   7
  10   1 -11 2677.34 649.031   7
  10   1 -12 355.122 395.114   7
  10  -1 -12 599.317 353.991   7
  10  -1  12 223.688 457.924   9
  10   1 -13 648.380 477.820   7
  10  -1 -13 223.027 306.533   7
  10  -1  13 410.322 425.434   9
  10  -1  14 1378.86 450.682   9
  10   1 -14 626.274 449.454   7
  10  -1 -14 696.437 353.864   7
  10  -1  15 795.703 386.953   9
  10   1 -15 1938.26 496.329   7
  10  -1 -15 1218.03 446.270   7
  10  -1 -16 877.991 354.662   7
  10   1 -16 864.466 358.275   7
  10   1 -17 1337.39 354.040   7
  10  -1 -17 1424.51 358.533   7
  11  -1   0 107.395 337.576   8
  11   1   1 8955.16 1055.66   8
  11  -1  -1 9750.29 1097.95   8
  11  -1   1 7834.62 1052.25   8
  11  -1   2 2489.87 611.555   8
  11  -1  -2 2367.87 614.248   8
  11  -1  -2 871.446 330.115   7
  11   1   2 2826.88 688.991   8
  11  -1   3 3329.90 677.770   8
  11   1   3 2630.87 595.255   8
  11  -1  -3 2874.24 535.961   7
  11   1  -3 2658.84 506.425   7
  11   1  -4 588.407 288.816   7
  11  -1  -4 279.325 299.746   7
  11  -1   4 521.856 282.497   8
  11   1   4 594.965 394.680   8
  11   1  -5-27.5614 375.800   7
  11  -1  -5-127.870 360.087   7
  11  -1   5-359.294 360.406   8
  11  -1  -6-87.3216 379.479   7
  11  -1   6 361.004 284.021   8
  11   1  -6-241.106 387.995   7
  11  -1  -7 2381.43 530.633   7
  11   1  -7 3502.18 631.983   7
  11  -1  -8 1421.55 469.321   7
  11   1  -8 2438.35 590.759   7
  11   1  -9-277.382 362.239   7
  11  -1  -9-175.725 356.902   7
  11   1 -10 2042.76 581.529   7
  11  -1 -10 1595.19 502.359   7
  11  -1  11 932.943 540.472   9
  11  -1 -11 313.224 352.366   7
  11   1 -11 708.483 493.043   7
  11   1 -12 5658.48 861.465   7
  11  -1  12 4669.57 804.678   9
  11  -1 -12 5242.49 772.355   7
  11   1 -13-70.7153 346.969   7
  11  -1 -13-232.202 351.397   7
  11  -1  13 338.089 436.112   9
  11  -1  14 1886.58 485.209   9
  11   1 -14 2235.79 502.390   7
  11  -1 -14 2063.77 509.659   7
  11  -1 -15-374.112 270.373   7
  11   1 -15-290.321 282.651   7
  11  -1  15-306.886 294.181   9
  12  -1   0-321.706 408.757   8
  12   1   0 291.499 297.293   8
  12  -1  -1 1516.53 530.458   8
  12  -1   1 1587.51 518.543   8
  12   1   1 1280.78 474.423   8
  12   1  -1 1716.14 595.624   8
  12  -1  -2 361.155 385.410   8
  12   1   2-95.9045 277.692   8
  12  -1   2-152.148 350.398   8
  12   1   3 2839.78 623.649   8
  12   1  -3 2598.34 522.820   7
  12  -1  -3 2882.59 613.379   8
  12  -1   3 3085.77 642.597   8
  12  -1  -4 2301.71 593.112   8
  12   1  -4 1635.00 403.801   7
  12  -1   4 1627.73 485.670   8
  12  -1  -4 1585.54 475.467   7
  12   1   4 1974.65 509.896   8
  12   1  -5 2120.33 534.600   7
  12  -1  -5 3445.60 703.025   8
  12  -1  -5 2943.78 590.967   7
  12  -1   5 2098.89 535.401   8
  12  -1  -6 3859.71 733.845   8
  12   1  -6 3137.60 612.714   7
  12  -1  -6 3733.30 656.605   7
  12  -1  -7 218.265 302.133   7
  12  -1  -7 1134.06 508.754   8
  12   1  -7 97.8783 341.254   7
  12   1  -8 1244.74 461.325   7
  12  -1  -8 1265.34 530.025   8
  12  -1  -8 1469.98 481.931   7
  12  -1  -9 4035.62 674.624   7
  12   1  -9 4220.79 721.103   7
  12   1 -10 689.843 444.958   7
  12  -1 -10-699.426 430.767   7
  12   1 -11 1134.66 416.899   7
  12  -1 -11 2005.51 530.878   7
  12  -1  11 2099.23 519.797   9
  12   1  12 860.210 392.454   9
  12  -1 -12-615.715 404.617   7
  12   1 -12-838.871 379.375   7
  12  -1  12 275.870 359.201   9
  12  -1  13-112.548 250.590   9
  12   1 -13-180.590 372.888   7
  12  -1 -13-116.143 272.077   7
  12   1 -14 145.667 249.154   7
  12  -1 -14 581.166 265.047   7
  13   1   0-316.331 282.455   8
  13  -1   0 187.941 294.133   8
  13   1   1 525.018 372.146   8
  13  -1  -1 299.594 342.627   8
  13   1  -1 441.681 381.962   8
  13  -1   1 271.052 310.134   8
  13   1   2 7290.68 924.741   8
  13  -1  -2 7671.31 943.912   8
  13   1  -2 8241.41 1058.80   8
  13  -1   2 6248.09 859.542   8
  13  -1   3 1882.75 485.355   8
  13   1  -3 3737.63 766.002   8
  13  -1  -3 3379.48 634.768   8
  13   1   3 2029.46 535.157   8
  13  -1   4 2946.09 588.291   8
  13  -1  -4 4214.58 730.446   8
  13   1   4 3130.97 566.857   8
  13  -1  -5 1320.39 428.314   8
  13   1  -5 1547.61 580.849   8
  13  -1  -6 761.186 432.206   8
  13   1  -6-211.584 349.211   7
  13  -1  -7 426.436 383.465   8
  13   1  -7-311.517 342.495   7
  13   1  -8 5655.61 757.804   7
  13  -1  -8 6598.22 852.828   8
  13  -1  -8 6914.74 834.677   7
  13  -1  -9 72.1721 322.215   7
  13  -1   9 500.325 444.277   9
  13   1  -9-364.362 370.697   7
  13  -1  10 8.40977 272.651   9
  13   1 -10 436.731 397.501   8
  13  -1 -10-253.721 326.822   7
  13   1  11 1556.62 438.635   9
  13  -1 -11 163.579 326.711   7
  13  -1  11 732.646 399.667   9
  13   1 -11 1143.11 394.266   7
  13   1 -11 1160.22 462.133   8
  14   1   0 1318.78 423.998   8
  14  -1   0 1138.46 373.379   8
  14  -1  -1 8194.55 887.577   8
  14  -1   1 7841.89 862.433   8
  14   1   1 8559.01 938.936   8
  14   1  -1 9466.39 1067.93   8
  14   1   2 408.139 263.025   8
  14  -1   2-255.406 331.906   8
  14  -1  -2-118.786 278.310   8
  14  -1  -3 453.549 306.426   8
  14   1   3-296.712 333.095   8
  14   1  -3 1001.62 473.037   8
  14   1  -4 242.635 355.166   8
  14  -1  -4 169.576 228.651   8
  14  -1  -5 3789.48 681.579   8
  14   1  -5 4709.05 821.398   8
  14  -1  -6 82.1838 232.840   8
  14   1  -6 541.198 425.869   8
  14  -1  -7 760.091 337.093   8
  14   1  -7 922.091 433.069   8
  14  -1   8 584.159 366.475   9
  14   1  -8 509.380 409.057   8
  15  -1   0-731.650 348.493   8
  15   1   0-987.521 420.999   8
  15  -1  -1-614.252 335.998   8
  15   1  -1 93.1806 268.101   8
  15   1   1-161.624 267.696   8
  15   1  -2 4854.01 679.190   8
  15  -1  -2 4765.77 628.901   8
  15  -1  -3-515.009 296.774   8
  15   1  -3 220.071 257.797   8
   0  -2   0 240863. 3784.86  13
   0   2   1 175.419 122.492  13
   0  -2  -1 96.3800 84.6269  13
   0   2   2 8295.96 640.200  13
   0   2   2 8790.91 632.886  17
   0   2  -3 18.5876 31.9818  14
   0  -2  -4 121971. 2702.88  17
   0  -2  -5 62.2737 75.9875   1
   0  -2  -6 5560.36 386.530   1
   0  -2  -7 205.432 115.738   1
   0   2  -8 4290.02 383.735  18
   0   2  -9-162.602 164.797  18
   0   2 -10 127148. 2249.65  18
   0   2 -11-147.573 153.261  18
   0   2 -12 20626.4 1035.76  18
   0   2 -13 395.718 268.294  18
   0   2 -14 24267.9 1252.28  18
   0   2 -15-20.9992 231.575  18
   0  -2 -16 28783.0 1600.90   2
   0   2 -17-599.404 477.115   3
   0  -2 -17 726.746 412.131   2
   0   2 -18 165.129 483.531   3
   0  -2 -18 700.212 438.071   2
   0  -2 -18 392.763 436.274   3
   0  -2 -19-46.3741 333.976   2
   0   2 -19 224.326 448.453   3
   0  -2 -19-125.869 391.438   3
   0  -2 -20 3642.06 642.254   2
   0  -2 -20 4850.79 778.758   3
   0   2 -20 5620.23 850.296   3
   0  -2 -21 63.5628 261.618   2
   0   2 -21 525.459 463.619   3
   0  -2 -21-278.863 380.354   3
   0   2 -22 2508.20 522.203   3
   0   2 -23-286.429 319.023   3
   1  -2   0-14.2242 89.4101  13
   1   2   0-17.3436 54.0904  17
  -1  -2   0-25.7563 76.3684  13
   1   2   1 229190. 2927.55  17
   1  -2  -1 223036. 3824.60  13
   1   2   1 233042. 3083.43  13
   1   2   2 5155.56 502.891  17
  -1   2  -2 3771.73 253.374  14
  -1  -2  -2 4821.64 467.106  17
   1   2   2 4723.88 416.016  13
  -1   2   2 4882.30 571.838  13
  -1   2   3 974309. 7444.29  17
   1   2   3 999999. 7265.86  17
   1   2   4 828696. 7251.63  17
   1  -2  -4 831576. 4166.49   1
  -1   2   4 841503. 7310.98  17
   1   2  -4 821060. 6093.68  14
   1  -2  -5 683.659 144.322   1
   1   2  -6 977.765 161.561  18
   1  -2  -6 854.139 171.637   1
  -1  -2  -6 1412.30 198.870   1
   1   2  -7 67712.5 1328.21  18
  -1  -2  -7 65486.4 1195.92  18
  -1  -2  -8 39557.7 1011.00  18
   1   2  -8 39707.7 1095.17  18
  -1  -2  -9 57149.9 1341.85  18
  -1   2  -9 53655.5 1455.39  18
   1   2  -9 54652.2 1365.53  18
   1   2 -10 1530.69 293.124  18
  -1   2 -10 1131.89 242.094  18
  -1   2 -11 4266.78 458.524  18
   1   2 -11 4695.11 475.920  18
  -1   2 -12-151.118 196.573  18
   1   2 -12-59.3235 153.451  18
   1   2 -13 44620.8 1624.42  18
  -1   2 -13 43622.1 1585.03  18
   1   2 -14 411.729 259.858  18
  -1   2 -14 619.502 302.556  18
  -1   2 -15-167.567 259.079  18
   1   2 -15 366.539 265.287  18
   1   2 -16 5657.17 890.708   3
   1  -2 -16 3999.26 691.235   2
  -1  -2 -16 3633.85 635.210   2
  -1  -2 -17 6236.75 825.658   2
   1  -2 -17 8066.74 952.275   3
   1   2 -17 7523.03 989.322   3
   1  -2 -17 5885.35 804.570   2
  -1  -2 -18 966.197 418.535   2
   1  -2 -18 1438.28 578.361   3
   1  -2 -18 314.133 331.985   2
   1   2 -18 1247.71 604.713   3
  -1  -2 -19 544.063 329.493   2
   1  -2 -19 1053.56 413.629   2
  -1   2 -19 1342.73 523.110   3
   1   2 -19 1087.97 557.757   3
   1  -2 -19 1566.73 534.263   3
   1  -2 -20 611.520 426.710   3
  -1  -2 -20 520.926 362.814   2
  -1   2 -20 69.5531 411.389   3
   1  -2 -20-71.4463 307.414   2
   1   2 -20-199.749 471.128   3
  -1  -2 -20 113.672 422.656   3
  -1   2 -21 1429.67 538.112   3
  -1  -2 -21 709.964 318.138   2
  -1  -2 -21 537.270 390.834   3
   1  -2 -21 772.368 343.572   2
   1   2 -21 1672.60 548.685   3
   1   2 -22 745.327 392.882   3
  -1  -2 -22 496.218 339.991   3
  -1   2 -22 419.421 358.950   3
   2   2   0 364031. 3139.33  17
   2  -2   0 361572. 5537.74  13
  -2  -2   0 358124. 3136.09  13
  -2   2   0 355320. 4217.30  14
  -2   2  -1 177915. 2716.20  14
   2   2  -1 178458. 1759.99  17
   2  -2   1 184317. 4195.74  13
  -2  -2  -1 178535. 2527.00  17
   2   2   1 178988. 2546.83  17
   2  -2  -1 177259. 3782.64  13
   2   2   2 150734. 2579.37  17
  -2  -2  -2 151452. 2575.14  17
   2   2   2 149469. 1934.94  13
  -2  -2  -3 144562. 2871.17  17
  -2   2   3 144495. 3592.91  13
   2   2   4 87023.2 1607.79  19
  -2  -2  -4 91407.1 2507.35  17
  -2   2   4 87548.8 2432.25  17
   2  -2  -4 88855.6 1421.21   1
   2   2  -4 88079.7 2496.86  14
   2  -2  -5 301404. 2816.57   1
   2   2  -5 301476. 4852.37  14
  -2  -2  -6 91845.1 1288.99  18
   2   2  -6 93556.1 1371.86  18
   2  -2  -6 89227.0 1636.19   1
  -2  -2  -7 34663.0 869.882  18
   2   2  -7 34355.2 924.322  18
   2  -2  -7 33440.8 1078.71   1
   2   2  -8 7630.64 477.005  18
  -2  -2  -8 8014.97 467.297  18
  -2  -2  -9 4123.77 367.989  18
   2   2  -9 4125.51 399.549  18
   2   2 -10 33483.4 1156.56  18
  -2  -2 -10 35991.9 1139.63  18
  -2   2 -11 431.290 188.452  18
   2   2 -11 998.779 230.627  18
  -2  -2 -11 844.401 219.455  18
   2   2 -12 8970.73 704.674  18
  -2   2 -12 8306.44 668.785  18
  -2   2 -13 1300.39 329.207  18
   2   2 -13 1316.77 327.103  18
   2   2 -14 17418.7 1086.05  18
  -2   2 -14 16330.8 1046.73  18
   2   2 -15 63.9595 204.530  18
  -2   2 -15 492.868 275.151  18
  -2  -2 -16 8649.78 906.646   2
   2   2 -16 11116.8 1160.40   3
   2  -2 -16 9524.55 1028.83   2
   2  -2 -17 33.1023 309.515   2
  -2  -2 -17 679.481 384.568   2
   2   2 -17 318.274 484.773   3
  -2  -2 -18-575.203 345.455   2
   2   2 -18 164.875 501.460   3
   2  -2 -18-121.262 404.168   2
  -2  -2 -19 24.4369 280.556   2
   2  -2 -19 15.9009 342.535   2
   2   2 -19 306.379 466.541   3
   2  -2 -20 3696.88 653.075   2
  -2  -2 -20 2650.69 582.308   2
   2   2 -20 4210.40 755.888   3
  -2   2 -20 4190.78 745.092   3
  -2  -2 -21 2888.93 519.363   2
  -2  -2 -21 5013.50 742.690   3
   2   2 -21 4620.30 693.633   3
  -2   2 -21 4730.44 755.348   3
   2  -2 -21 3350.35 584.443   2
  -2   2 -22 1062.18 401.107   3
   2   2 -22 1259.00 426.917   3
  -2  -2 -22 1674.33 464.865   3
  -3  -2   0 59.2282 71.0213  17
  -3   2   0 20.1430 109.494  14
   3  -2   0 2.73988 154.467  13
  -3   2   1 5387.82 652.483  14
  -3   2   1 5686.10 820.477  13
  -3  -2  -1 5653.31 492.969  17
   3  -2   1 5266.18 762.491  13
   3   2   2 52532.0 1333.16  19
   3   2  -2 52200.9 1446.16  19
   3  -2   2 51655.2 1308.80  12
  -3   2   2 52684.3 2380.87  13
   3  -2   2 47448.5 2370.76  13
  -3   2   2 50978.5 2148.51  14
  -3  -2  -2 52373.1 1668.14  17
   3   2   3 20974.5 863.951  19
  -3  -2  -3 19902.5 1122.63  17
   3  -2   3 20431.0 878.896  12
   3  -2  -4 37696.8 981.175   1
   3   2   4 38430.4 1205.12  19
   3  -2  -5 23585.1 819.884   1
   3   2   5 23768.4 969.675  19
   3   2   6 26315.8 1086.63  19
   3  -2  -6 25243.3 903.268   1
   3  -2   6 24866.5 962.638  19
   3  -2  -7 46894.6 1316.33   1
   3   2   7 43472.2 1481.31  19
   3  -2   7 48074.6 1470.10  19
   3  -2   8 14050.3 875.112  19
   3   2   8 12761.8 843.598  19
  -3  -2  -8 12829.8 602.640  18
   3   2   9 19211.2 1089.68  19
  -3  -2  -9 19857.0 819.896  18
   3   2  10 8050.11 783.829  19
  -3  -2 -10 8783.16 603.826  18
  -3   2 -10 7369.61 609.724  18
   3   2  11 781.172 300.673  19
  -3  -2 -11 457.820 174.824  18
  -3   2 -11 465.219 200.171  18
   3   2  12 1763.02 413.164  19
  -3   2 -12 1438.85 306.458  18
  -3   2 -13 29890.5 1345.09  18
   3   2  13 29827.1 1657.78  19
  -3   2 -14 5.82878 199.104  18
   3   2  14 276.548 268.529  19
   3   2  15 2282.27 548.078  19
   3   2 -15 2757.66 581.218   3
   3  -2 -15 2149.72 507.489   2
  -3   2 -15 1955.49 412.239  18
   3  -2 -16 165.473 298.683   2
   3   2 -16 851.224 505.864   3
   3  -2 -17 1790.59 496.403   2
   3   2 -17 3317.31 757.102   3
   3  -2 -18 8.22912 348.303   2
   3   2 -18 159.212 432.198   3
   3  -2 -19 3896.27 680.075   2
   3   2 -19 5508.10 848.212   3
   3   2 -20 548.672 414.872   3
   3  -2 -20 187.460 346.997   2
   3   2 -21-225.399 366.643   3
  -3  -2 -21-272.519 468.985   3
  -3   2 -21 364.215 400.908   3
   3   2 -22 410.619 314.688   3
  -3  -2 -22 1359.15 409.478   3
  -3   2 -22 1043.23 383.388   3
   3   2 -22 1451.13 345.732   7
   4   2   0 173115. 2790.85  19
   4  -2   0 172564. 2336.40  12
   4   2   1 130830. 2412.36  19
   4  -2  -1 130479. 1949.20  12
   4   2  -1 134411. 2540.60  19
   4  -2   1 134919. 2125.85  12
   4   2   2 720.718 210.395  19
  -4  -2  -2 548.046 184.327  17
   4   2  -2 606.506 205.010  19
   4  -2  -2 435.247 117.598  12
   4  -2   2 434.816 148.863  12
   4   2  -3 30651.5 1291.75  19
   4   2   3 31846.7 1204.84  19
   4  -2  -3 30524.8 879.836   1
   4  -2   3 27651.6 940.112  19
   4  -2   3 31860.8 1157.21  12
   4   2   4 11432.3 741.667  19
   4  -2  -4 11099.4 559.548   1
   4  -2   4 9850.56 592.998  19
   4  -2   4 12082.9 791.237  12
   4  -2  -5 26251.7 902.420   1
   4   2   5 27309.0 1168.25  19
   4  -2   5 25483.1 984.956  19
   4  -2  -6 55902.6 1421.72   1
   4   2   6 57224.5 1754.20  19
   4   2   7 1649.10 328.990  19
   4   2   8-9.56772 154.260  19
   4   2   9 10306.9 861.537  19
   4   2  10 21248.0 1316.01  19
   4   2  11 6834.24 776.066  19
  -4   2 -11 5307.22 547.476  18
   4   2  12 7922.79 881.317  19
  -4   2 -12 7028.85 661.696  18
   4   2  13 422.938 348.059  19
  -4   2 -13 46.0771 222.978  18
  -4   2 -14 2021.84 426.891  18
   4   2  14 1834.22 485.098  19
   4   2 -15 5868.39 845.373   3
   4  -2 -15 7569.28 899.898   2
   4   2 -16 5266.79 884.616   3
   4  -2 -16 4372.30 684.852   2
   4   2 -17 580.881 444.310   3
   4  -2 -17 415.042 389.967   2
   4  -2 -18 112.189 341.603   2
   4   2 -18-270.903 516.451   3
   4  -2 -19 190.438 324.770   2
   4   2 -19 1289.74 503.831   3
   4   2 -20 3943.32 661.259   3
   4   2 -20 2914.00 541.697   7
   4   2 -21 1732.60 404.354   7
  -4   2 -21 1350.41 437.784   3
  -4   2 -22 717.335 312.393   3
   4   2 -22 680.847 253.452   7
   5  -2   0-163.704 134.839  19
   5   2   0 164.519 119.049  19
   5  -2   0 34.9855 91.2456  12
   5   2  -1 80393.5 2218.11  19
   5  -2   1 77308.3 1816.79  19
   5  -2  -1 77113.1 1873.13  19
   5   2   1 82091.5 2173.63  19
   5  -2   1 78578.5 1724.62  12
   5  -2  -1 75484.6 1596.59  12
   5  -2   2 31343.3 1161.89  19
   5   2   2 33398.5 1380.20  19
   5   2  -2 31898.7 1429.87  19
   5  -2   2 31071.8 1140.17  12
   5   2   3 16798.8 984.922  19
   5   2  -3 15740.8 1027.80  19
   5  -2   3 15180.7 837.356  12
   5  -2   4 448.630 195.480  12
   5   2   4 669.218 266.583  19
   5   2   5 42937.3 1607.79  19
   5  -2   5 44152.9 1621.00  12
   5  -2  -5 42399.2 1219.30   1
   5   2   6 24989.8 1298.18  19
   5  -2  -6 26830.0 1032.20   1
   5   2   7 32698.8 1495.29  19
   5   2   8-125.147 212.934  19
   5   2   9 29745.2 1566.40  19
   5   2  10 879.067 279.567  19
  -5   2 -11 8234.07 682.500  18
   5   2  11 8738.22 953.617  19
  -5   2 -12 15592.3 990.964  18
   5   2  12 18442.5 1423.98  19
   5   2  13 6304.82 834.909  19
  -5   2 -13 5437.63 630.246  18
  -5   2 -14 6033.19 692.485  18
   5   2 -14 8000.53 938.054   3
   5   2 -15 3035.40 647.258   3
   5   2 -16-438.505 482.896   3
   5  -2 -16-95.1097 315.377   2
   5  -2 -17 6888.37 916.616   2
   5   2 -17 5544.43 882.498   3
   5  -2 -18 367.438 343.177   2
   5   2 -18 958.380 449.114   7
   5   2 -18 142.474 419.423   3
   5   2 -19 4639.00 653.124   7
   5   2 -20 12.7898 239.346   7
  -5   2 -21 805.453 380.468   3
   5   2 -21 509.496 263.432   7
   6   2   0 37713.6 1688.67  19
   6  -2   0 33972.1 1394.27  19
   6   2   1 479.987 153.120  19
   6  -2  -1 575.351 176.630  19
   6   2  -1 889.855 305.752  19
   6   2   2 11971.6 929.396  19
   6   2  -2 11712.4 971.173  19
   6   2   3 12188.8 943.319  19
   6   2  -3 11639.6 980.051  19
   6   2   4 7045.60 730.525  19
   6   2   5 3515.86 537.807  19
   6   2   6 76506.2 2415.79  19
   6   2   7 9672.19 890.280  19
   6   2   8 10542.7 960.793  19
   6   2   9 440.448 253.871  19
   6   2  10 20094.7 1448.67  19
   6   2  11-178.505 278.485  19
   6   2  12 5533.71 835.938  19
   6   2 -13 816.292 484.029   7
   6   2 -13 1188.61 396.965   3
   6  -2  13 818.827 483.896   9
   6  -2 -13 1604.20 396.384   7
   6   2  13 1440.53 508.985  19
   6   2 -14 827.911 430.898   3
   6  -2  14-182.890 520.270   9
   6  -2 -14 1011.18 346.033   7
   6   2 -14 966.495 473.830   7
   6   2 -15 2415.66 616.047   7
   6   2 -16 8017.21 990.585   7
   6   2 -17 172.499 339.612   7
   6   2 -18 296.024 320.353   7
   6   2 -19 627.387 329.006   7
   6   2 -20 2483.99 445.318   7
   6   2 -21 244.477 179.541   7
   7   2   0 357.572 277.677  19
   7   2  -1 11474.8 1046.53  19
   7   2   1 11912.9 1062.43  19
   7   2  -2 119.520 227.039  19
   7   2   2-109.485 297.146  19
   7   2  -3 53914.5 2236.42  19
   7   2   3 56383.0 2209.47  19
   7   2   4 867.311 310.674  19
   7   2   5 2237.57 470.474  19
   7   2   6 621.393 336.466  19
   7   2   7 28662.7 1687.68  19
   7   2   8 2850.12 591.458  19
   7   2   9 23199.0 1580.62  19
   7   2  10 890.600 462.931  19
   7   2  11 4919.53 842.053  19
   7  -2  12 4359.77 849.138   9
   7  -2 -12 3805.12 560.777   7
   7   2 -12 4922.30 825.225   7
   7  -2  13 11858.4 1324.63   9
   7  -2 -13 10162.8 935.782   7
   7   2 -13 11314.2 1197.91   7
   7  -2  14 968.369 513.101   9
   7   2 -14 857.499 388.115   7
   7  -2 -14 712.838 356.693   7
   7  -2 -15 2581.30 546.773   7
   7  -2  15 2346.10 715.467   9
   7   2 -15 2429.47 596.035   7
   7   2 -16-100.274 336.345   7
   7  -2 -16-293.634 310.073   7
   7   2 -17 3154.17 594.531   7
   7   2 -18-90.3113 265.719   7
   7   2 -19 2401.72 437.696   7
   7   2 -20-210.701 216.701   7
   8   2   0 83291.1 2996.50  19
   8   2  -1 1914.33 470.228  19
   8   2   1 2223.06 563.144  19
   8   2  -2 18929.4 1455.48  19
   8   2   2 18913.5 1454.59  19
   8   2   3-285.367 227.338  19
   8   2   4 40041.0 2055.87  19
   8   2   5 1556.01 453.851  19
   8   2   6 35825.8 1956.74  19
   8   2   7 385.159 288.861  19
   8   2   8 1745.91 529.944  19
   8   2   9 155.859 306.810  19
   8  -2 -10 15451.3 1089.34   7
  -8  -2 -10 15038.8 1333.29   4
   8   2 -10 17838.8 1360.97   7
   8   2  10 15278.4 1451.17  19
   8  -2  11 1287.55 547.282   9
   8   2 -11 1668.07 485.017   7
   8  -2 -11 768.285 354.809   7
   8  -2  12 2188.14 666.708   9
   8   2 -12 2078.56 551.820   7
   8  -2 -12 2904.16 573.164   7
   8   2 -13 1025.12 497.834   7
   8  -2  13 1995.74 664.782   9
   8  -2 -13 1408.12 458.543   7
   8  -2 -14 1817.14 515.165   7
   8   2 -14 1587.11 468.422   7
   8  -2  14 1062.97 422.354   9
   8  -2 -15 1125.41 405.654   7
   8  -2  15 343.168 433.829   9
   8   2 -15 506.719 394.343   7
   8   2 -16 3284.18 610.499   7
   8  -2 -16 4291.02 683.482   7
   8   2 -17 597.190 322.385   7
   8  -2 -17 1830.25 449.548   7
   8   2 -18 458.573 255.874   7
   8   2 -19-365.624 235.868   7
   9   2   0 47.4765 245.765  19
   9   2  -1 7931.88 1013.29  19
   9   2   1 9075.25 1076.06  19
   9   2   2 951.802 414.580  19
   9   2   3 35848.1 2136.06  19
   9   2   4 2833.57 666.799  19
   9   2   5-401.404 386.986  19
   9   2   6 1125.95 322.324  19
   9   2   7 8034.60 1027.85  19
   9  -2  -8 1529.91 442.468   7
   9   2  -8 1834.37 500.738   7
   9   2   8 1054.19 404.163  19
   9   2  -9 9900.62 1001.95   7
   9  -2  -9 9421.74 898.566   7
   9  -2 -10 2806.09 541.912   7
   9   2 -10 3122.80 611.808   7
   9  -2 -11 1426.60 458.187   7
   9  -2  11 1034.57 527.968   9
   9   2 -11 1145.06 433.317   7
   9  -2 -12 6195.76 792.196   7
   9  -2  12 6699.04 941.833   9
   9   2 -12 5305.18 819.796   7
   9   2 -13 7612.76 952.985   7
   9  -2  13 7044.26 976.644   9
   9  -2 -13 8496.40 922.443   7
   9  -2 -14 2178.06 549.484   7
   9  -2  14 1407.83 502.110   9
   9   2 -14 1084.22 425.890   7
   9  -2  15 73.2312 413.073   9
   9  -2 -15 345.588 378.688   7
   9   2 -15-397.110 332.730   7
   9  -2  16-5.32214 330.865   9
   9   2 -16 84.8111 271.889   7
   9  -2 -17 3750.50 557.605   7
   9   2 -17 4095.74 597.859   7
   9   2 -18 548.124 312.464   7
  10   2   0 31326.9 2120.99  19
  10   2   1 6079.95 974.513  19
  10   2  -1 5184.48 856.979  19
  10   2   2 555.946 298.336  19
  10  -2  -3 355.489 317.425   8
  10   2   3-54.9294 354.967  19
  10  -2   3 128.543 283.026   8
  10  -2  -3-494.567 358.286   7
  10   2   4 13518.2 1408.91  19
  10  -2   4 14693.0 1313.70   8
  10  -2  -4 15333.7 1097.11   7
  10  -2  -5 53.2773 274.804   7
  10  -2   5 139.547 312.773   8
  10  -2  -6 8922.22 892.815   7
  10  -2   6 7662.55 975.839   8
  10   2  -6 9602.45 970.161   7
  10  -2  -7 8587.25 873.846   7
  10   2  -7 10376.9 1038.27   7
  10   2  -8 3978.56 733.955   7
  10  -2  -8 3331.32 559.862   7
  10  -2  -9 652.298 353.086   7
  10   2  -9 624.232 447.284   7
  10   2 -10 12469.8 1218.24   7
  10  -2 -10 10347.4 1012.66   7
  10   2 -11 351.412 339.419   7
  10  -2  11 511.803 500.115   9
  10  -2 -11 261.461 339.481   7
  10   2 -12 1708.13 572.654   7
  10  -2 -12 1394.82 446.800   7
  10  -2  12 2354.48 619.624   9
  10  -2  13 684.141 422.659   9
  10   2 -13 1336.68 466.885   7
  10  -2 -13 508.923 341.868   7
  10  -2 -14 3672.64 639.209   7
  10  -2  14 2677.26 629.603   9
  10   2 -14 3843.51 696.306   7
  10  -2 -15-251.967 298.528   7
  10  -2  15 301.734 314.493   9
  10   2 -15 853.090 406.698   7
  10   2 -16 2562.26 493.133   7
  10  -2  16 1903.37 478.153   9
  10  -2 -16 2665.94 488.919   7
  10   2 -17 580.504 295.033   7
  11  -2   0 115.069 259.450   8
  11  -2  -1 6828.28 902.876   8
  11  -2   1 6438.77 881.605   8
  11  -2   2 892.860 432.108   8
  11  -2  -2 789.068 406.212   8
  11   2   2 783.319 433.485   8
  11  -2   3 27439.6 1850.84   8
  11  -2  -3 29276.3 1800.96   8
  11  -2  -3 26970.4 1541.05   7
  11  -2   4 451.708 287.519   8
  11  -2  -4 710.284 353.161   7
  11  -2  -4 766.505 385.363   8
  11  -2   5 1014.10 348.638   8
  11  -2  -5 1515.21 433.317   7
  11  -2  -5 1869.12 516.582   8
  11  -2  -6 1331.01 451.645   8
  11  -2  -6 197.776 339.735   7
  11   2  -7 16390.3 1298.21   7
  11  -2  -7 14348.0 1159.22   7
  11   2  -8 126.215 347.972   7
  11  -2  -8 181.056 296.325   7
  11   2  -9 2133.90 549.515   7
  11  -2  -9 2292.45 505.473   7
  11  -2  10 283.014 429.135   9
  11   2 -10 48.7277 351.524   7
  11  -2 -10-554.123 382.806   7
  11  -2 -11 270.420 314.101   7
  11   2 -11-134.835 327.108   7
  11  -2 -12 24.9493 294.382   7
  11   2 -12-17.1758 314.526   7
  11  -2  12 76.5134 333.084   9
  11   2 -13 4651.31 690.583   7
  11  -2  13 3461.71 639.616   9
  11  -2 -13 4303.07 659.100   7
  11   2 -14 555.431 314.707   7
  11  -2  14-71.0528 304.593   9
  11  -2 -14 193.136 256.705   7
  11  -2  15-352.136 300.900   9
  11   2 -15 145.667 217.473   7
  11  -2 -15-316.365 296.812   7
  12   2   0 8918.52 1099.89   8
  12  -2   0 8544.67 1030.15   8
  12  -2  -1 447.687 304.834   8
  12  -2   1 76.1010 282.867   8
  12  -2   2 2711.99 572.637   8
  12   2   2 4243.15 754.178   8
  12  -2  -2 3628.98 692.411   8
  12  -2   3-223.828 349.531   8
  12  -2  -3 13.8126 293.980   8
  12  -2   4 2564.61 579.837   8
  12  -2  -4 3038.83 645.346   8
  12  -2  -5 4235.73 730.934   8
  12  -2  -5 3620.74 595.465   7
  12  -2  -6 6250.92 854.079   8
  12  -2  -6 5631.61 748.398   7
  12  -2  -7 2255.17 505.465   7
  12   2  -8 264.409 307.631   7
  12  -2  -8 300.908 295.652   7
  12   2  -9-822.220 405.082   7
  12  -2  -9-758.434 367.701   7
  12  -2  10 3110.92 675.904   9
  12   2 -10 2456.78 535.234   7
  12  -2 -10 2008.80 480.157   7
  12   2 -11 93.1025 273.747   7
  12  -2  11 146.464 351.927   9
  12  -2 -11 292.652 344.355   7
  12   2 -12 1415.88 409.180   7
  12  -2  12 1290.30 429.169   9
  12  -2 -12 1762.61 446.895   7
  12  -2 -13 24.2394 237.459   7
  12  -2  13 101.004 285.049   9
  12   2 -13 227.108 273.745   7
  13   2   0-77.1616 310.903   8
  13  -2   0 46.8146 288.688   8
  13   2  -1 3973.39 768.415   8
  13   2   1 3259.40 681.799   8
  13  -2  -1 2554.50 553.298   8
  13  -2   1 2379.32 503.610   8
  13   2   2 688.685 340.534   8
  13  -2  -2 132.641 240.652   8
  13  -2   2 161.769 312.331   8
  13  -2   3 8391.51 955.835   8
  13   2  -3 12078.2 1374.26   8
  13  -2  -3 10386.8 1038.09   8
  13  -2  -4 2359.39 508.342   8
  13  -2  -5 755.385 370.948   8
  13  -2   6 778.822 411.303  16
  13  -2  -6 78.2546 224.619   8
 -13  -2   7 1275.81 174.221  11
  13  -2   8 1735.36 505.312   9
 -13  -2   8 5161.36 335.205  11
  13   2  -9 810.792 324.126   7
  13  -2   9 1371.95 468.279   9
  13  -2  10 474.276 333.318   9
  13   2 -10-246.302 314.746   7
 -13  -2  11 16692.7 518.234  11
  13  -2  11 280.319 327.570   9
  14   2   0 4081.05 674.107   8
  14  -2   0 2867.80 514.560   8
  14   2  -1 120.986 258.413   8
  14  -2   1-208.983 327.059   8
  14  -2  -1-732.536 371.069   8
  14   2   1 176.850 242.093   8
  14  -2  -2 734.887 272.901   8
  14   2   2 1317.80 397.052   8
  14   2  -3 604.544 414.205   8
  14  -2  -3-287.674 305.521   8
  14   2  -4 3315.37 695.538   8
  14  -2  -4 1783.76 414.945   8
  14  -2   4 2337.46 516.548  16
  14   2  -5 803.060 473.693   8
  14  -2   5 635.012 286.797  16
  14  -2  -5-188.660 232.700   8
  14  -2   6 3081.84 527.225   9
  14  -2  -6 2256.29 430.690   8
  14   2  -7 1114.79 454.417   8
  14  -2   7 634.852 317.104   9
  14   2  -8 598.691 402.443   8
  14  -2   8 129.199 234.634   9
  15  -2   0 737.261 300.680  16
  15  -2   1 934.463 316.782  16
  15  -2  -1 991.815 345.697  16
   0  -3   0 19.3735 133.544  13
   0  -3  -1 108194. 2909.83  13
   0  -3   1 100675. 3009.70  13
   0   3   2 91.4163 106.333  17
   0   3   2-45.7011 146.898  13
   0   3   3 31992.7 1545.93  17
   0   3   3 30926.4 1591.70  13
   0   3   4 36.3716 125.429  13
   0  -3  -5 77143.8 1476.14   1
   0  -3  -6 118.278 91.0780   1
   0  -3  -7 15936.7 760.365   1
   0  -3  -8 49.2820 104.091   1
   0   3  -9 57683.4 1510.89  18
   0   3 -10-258.960 180.320  18
   0   3 -11 9596.90 688.508  18
   0   3 -12 95.2243 148.483  18
   0   3 -13 1890.14 382.003  18
   0   3 -14 70.3928 210.785  18
   0   3 -15 23870.5 1289.04  18
   0  -3 -16 237.318 314.745   2
   0   3 -16 957.378 505.190   3
   0   3 -17 2804.23 779.083   3
   0  -3 -17 2572.50 600.529   2
   0   3 -18-398.372 470.916   3
   0  -3 -18 55.8636 335.093   2
   0   3 -19 246.220 464.338   3
   0  -3 -19 321.876 300.443   2
   0  -3 -20 81.4699 289.465   2
   0   3 -20-271.940 392.199   3
   0   3 -21 12465.3 1098.72   3
   0  -3 -21 9622.33 952.146   2
   0   3 -22 341.683 300.735   3
   0  -3 -22 20.8473 240.956   2
   1  -3   0-109.472 212.905  13
   1   3   0 11.8811 78.1374  17
  -1  -3   0 96.5731 93.0982  13
  -1  -3  -1 347204. 4693.91  13
   1  -3  -1 340356. 5641.93  13
   1  -3   1 341540. 6118.51  13
  -1   3   1 347017. 5827.75  13
   1   3   1 347036. 4388.87  17
   1  -3   2 4076.15 388.065  12
   1  -3  -2 4120.22 351.295  12
   1   3   2 3980.10 528.581  17
   1  -3  -2 3992.10 322.042  15
  -1   3   2 3847.17 639.702  13
   1   3   2 3780.34 532.636  13
   1  -3   2 3606.98 365.796  15
   1   3   3 1749.55 388.579  17
   1  -3   3 1483.76 249.236  15
   1   3   3 1790.10 369.007  13
  -1   3   3 1993.99 468.271  13
   1  -3   3 1715.20 288.207  12
   1   3   4 31194.7 1523.04  13
  -1  -3  -5 4727.84 363.525   1
   1  -3  -5 4614.61 378.732   1
   1  -3  -6 32568.0 1042.78   1
  -1  -3  -6 32274.4 982.277   1
  -1  -3  -7 39108.4 1151.58   1
   1  -3  -7 38897.8 1197.95   1
   1  -3  -8 7603.85 588.667   1
   1   3  -8 7705.23 511.690  18
   1   3  -9 26707.9 998.678  18
   1   3 -10 404.457 190.107  18
  -1   3 -10 170.040 146.900  18
  -1   3 -11 2323.25 376.169  18
   1   3 -11 2929.58 381.005  18
   1   3 -12 16947.2 950.981  18
  -1   3 -12 17479.5 979.102  18
   1   3 -13 1004.44 284.275  18
  -1   3 -13 958.008 310.365  18
  -1   3 -14 15612.7 1017.47  18
   1   3 -14 15530.2 1027.21  18
   1  -3 -15 766.017 378.902   2
   1   3 -15 331.982 228.242  18
  -1   3 -15 460.774 251.739  18
   1  -3 -16 1550.21 494.219   2
  -1  -3 -16 1462.78 430.966   2
   1   3 -16 2371.65 664.171   3
   1   3 -17 424.048 520.541   3
  -1  -3 -17 202.176 312.647   2
   1  -3 -17-163.051 331.669   2
  -1   3 -18 9885.60 1107.30   3
   1   3 -18 9552.60 1173.81   3
  -1  -3 -18 7728.97 932.375   2
   1  -3 -18 8717.45 976.369   2
  -1  -3 -19-357.104 326.555   2
  -1   3 -19-332.125 402.827   3
   1  -3 -19-14.7191 296.209   2
   1   3 -19 455.550 508.228   3
  -1   3 -20 3278.02 694.353   3
   1   3 -20 2908.01 686.069   3
  -1  -3 -20 2472.78 565.210   2
   1  -3 -20 3316.69 640.569   2
  -1   3 -21-43.2206 368.404   3
   1  -3 -21-146.193 334.892   2
  -1  -3 -21-45.3849 269.950   2
   1   3 -21-584.608 363.307   3
  -1  -3 -22 3330.13 538.690   2
   1   3 -22 3888.13 578.696   3
  -1   3 -22 4383.50 612.392   3
   1  -3 -22 3212.79 529.085   2
   2  -3   0 6669.37 453.674  15
   2   3   0 8002.32 658.809  17
  -2  -3   0 6470.57 580.427  13
   2  -3   0 6726.86 475.680  12
   2   3  -1 230409. 3024.16  17
   2  -3  -1 231546. 2713.89  12
   2   3   1 235353. 3650.11  17
   2  -3   1 232668. 2830.46  12
   2  -3   1 234110. 2696.48  15
  -2   3  -1 233751. 3658.44  14
   2  -3  -1 232301. 2541.67  15
   2  -3  -2 20363.3 801.375  12
   2   3   2 19724.4 1138.53  17
   2  -3   2 19844.2 833.849  15
   2  -3  -2 17760.3 689.014  15
  -2   3  -2 19795.7 897.938  14
   2  -3   2 19268.3 862.881  12
   2   3   3 18094.7 751.622  19
  -2  -3  -3 17947.3 1140.14  17
   2   3   3 18521.7 1176.32  17
   2  -3   3 17521.2 848.906  15
   2   3   3 18658.1 1020.34  13
   2  -3   3 18429.8 896.467  12
   2   3   4 9347.05 578.003  19
   2  -3   4 10113.1 708.782  12
   2   3   5 133597. 2250.70  19
   2  -3  -5 131773. 2057.98   1
  -2  -3  -5 126430. 1786.64   1
   2  -3  -6 10382.5 608.309   1
   2   3   6 10360.0 677.582  19
  -2  -3  -6 10191.4 535.304   1
   2   3  -6 10096.6 501.957  18
   2  -3  -7 25804.1 999.314   1
  -2  -3  -7 24699.2 896.658   1
   2   3  -7 23656.8 820.147  18
   2  -3  -8 1174.79 259.316   1
   2   3  -8 989.459 195.742  18
   2   3  -9 11514.1 650.077  18
   2   3 -10 161.656 145.915  18
  -2   3 -11 26645.7 1197.75  18
   2   3 -11 27738.8 1129.88  18
   2   3 -12 1824.01 358.723  18
  -2   3 -12 899.262 303.224  18
  -2   3 -13 429.427 216.967  18
   2   3 -13-55.7251 190.615  18
   2   3 -14 208.073 264.307  18
  -2   3 -14 251.206 245.037  18
  -2  -3 -15 10967.6 1002.69   2
   2   3  15 8378.76 959.606  19
   2   3 -15 12005.9 1172.85   3
  -2   3 -15 8095.45 795.509  18
   2  -3 -15 11362.0 1059.97   2
   2   3 -16 5490.11 907.656   3
  -2  -3 -16 4527.56 663.332   2
   2  -3 -16 4522.86 735.695   2
  -2  -3 -17 7001.36 870.490   2
   2  -3 -17 6167.91 860.788   2
   2   3 -17 8378.82 1083.52   3
   2   3 -18 783.506 620.959   3
   2  -3 -18 296.801 301.837   2
  -2  -3 -18 1061.60 462.310   2
   2  -3 -19 861.465 378.143   2
   2   3 -19 1125.27 511.390   3
  -2  -3 -19 1093.55 414.360   2
  -2   3 -19 758.922 469.351   3
  -2  -3 -20 1931.05 456.862   2
  -2   3 -20 2307.15 581.944   3
   2  -3 -20 1495.50 500.941   2
   2   3 -20 2647.40 657.149   3
  -2  -3 -21 3231.81 582.657   2
  -2   3 -21 4674.52 720.330   3
   2  -3 -21 3488.00 607.847   2
   2   3 -21 4506.64 721.338   3
  -2   3 -22 657.986 348.357   3
   2   3 -22-514.280 349.698   3
   3   3   0-71.8828 126.826  19
   3  -3   0-2.61514 94.7224  15
  -3   3   0-79.0370 139.120  14
   3  -3   0 39.4438 98.0567  12
  -3   3  -1 555.408 198.261  14
   3   3   1 757.772 179.655  19
   3   3  -1 832.085 197.373  19
   3  -3   1 899.571 186.331  15
   3  -3  -1 1143.06 223.950  12
   3  -3   1 981.488 210.009  12
   3  -3  -1 919.361 181.237  15
  -3   3   1 1350.24 417.996  14
   3  -3   2 47527.0 1298.05  15
   3   3  -2 46269.3 1408.65  19
   3  -3  -2 46838.5 1279.25  12
  -3  -3  -2 46274.1 1728.29  17
   3   3   2 47386.2 1339.44  19
   3  -3   2 47185.5 1398.47  12
   3   3   3 7781.93 572.756  19
   3  -3   3 7524.23 627.755  12
   3  -3   3 7225.67 561.092  15
   3   3   4 34759.2 1236.91  19
   3  -3   4 34760.2 1274.07  15
   3  -3   4 36825.1 1395.56  12
   3  -3   5 8780.59 740.568  15
   3   3   5 7110.91 584.149  19
   3  -3  -5 7314.43 508.817   1
   3  -3  -6 35329.2 1175.61   1
   3   3   6 36360.6 1348.60  19
   3   3   7 29168.5 1269.10  19
   3  -3  -7 29855.1 1111.53   1
   3   3   8 106544. 2515.40  19
   3  -3  -8 110554. 2253.72   1
   3   3   9 3639.31 514.046  19
   3   3  10 274.353 182.375  19
   3   3  11 5807.30 685.904  19
  -3   3 -11 5201.11 544.025  18
   3   3  12 39435.1 1828.58  19
  -3   3 -12 39021.3 1505.40  18
  -3   3 -13 6346.49 640.415  18
   3   3  13 7198.32 831.356  19
   3   3  14 10253.8 1027.26  19
  -3   3 -14 9314.00 809.097  18
   3  -3 -15 466.708 435.687   2
   3   3 -15 122.141 427.232   3
   3   3 -16 836.585 466.988   3
   3  -3 -16 1230.92 428.150   2
   3   3 -17-173.708 472.178   3
   3  -3 -17 463.204 400.521   2
   3   3 -18 14339.5 1311.76   3
   3  -3 -18 12075.8 1183.07   2
   3  -3 -19 642.574 337.945   2
   3   3 -19 239.999 397.689   3
   3  -3 -20 1903.47 530.671   2
   3   3 -20 1826.24 532.002   3
  -3   3 -20 1835.08 516.196   3
   3   3 -21 11.6635 313.807   3
  -3   3 -21 342.492 303.209   3
   3  -3 -21 53.9982 273.089   2
   3   3 -22 1257.85 355.359   7
   4  -3   0 102004. 1783.87  15
   4  -3   0 106142. 2051.91  12
   4   3   0 100625. 2262.11  19
   4   3   1 116426. 2334.20  19
   4  -3   1 116300. 2256.26  12
   4  -3  -1 113905. 1868.72  15
   4   3  -1 114488. 2424.81  19
   4  -3   1 115336. 1974.24  15
   4  -3  -1 119787. 2163.51  12
   4   3   2 6029.92 554.458  19
   4   3  -2 5460.25 548.958  19
   4  -3  -2 5616.18 479.596  12
   4  -3   2 5599.34 511.755  12
   4  -3   2 5140.48 438.603  15
   4   3  -3 18526.7 1027.35  19
   4  -3   3 19095.5 984.242  12
   4   3   3 19563.3 1008.75  19
   4  -3   3 17926.5 857.315  15
   4  -3   4 4676.84 476.299  15
   4   3   4 4944.86 507.272  19
   4  -3  -4 5208.63 431.948   1
   4  -3   4 4714.59 550.011  12
   4   3   5 38385.2 1468.80  19
   4  -3  -5 36338.9 1178.07   1
   4  -3   5 40487.2 1618.49  12
   4  -3   5 35992.0 1383.40  15
   4  -3   6 1940.28 509.203  15
   4   3   6 118.823 153.015  19
   4  -3  -6 192.622 116.051   1
   4  -3   6 1907.07 492.659  12
   4  -3  -7 556.798 187.222   1
   4   3   7 499.114 211.671  19
   4   3   8 5775.81 628.396  19
   4  -3  -8 6112.74 564.736   1
   4   3   9 72810.3 2311.37  19
   4   3  10 68.9439 201.954  19
   4   3  11 36158.8 1766.08  19
  -4   3 -12 2147.40 395.094  18
   4   3  12 2627.90 520.983  19
  -4   3 -13 1521.97 375.330  18
   4   3  13 2280.80 522.926  19
   4   3 -14-164.355 426.477   3
   4   3  14-159.149 222.280  19
   4  -3  14-236.776 592.361   9
  -4   3 -14-30.9201 257.374  18
   4  -3 -14 469.234 378.951   2
   4  -3 -15 30641.1 1783.67   2
   4   3 -15 30242.1 1755.66   3
   4   3 -16-309.382 451.353   3
   4  -3 -16-663.769 461.926   2
   4   3 -17 7811.53 1008.08   3
   4  -3 -17 7135.60 912.665   2
   4   3 -18 501.278 537.062   3
   4  -3 -18-257.587 341.287   2
   4   3 -19 4534.52 772.914   3
   4  -3 -19 3632.66 686.261   2
   4   3 -20 221.591 298.503   7
   4  -3 -20 139.551 267.268   2
  -4   3 -20 32.0470 335.351   3
   4   3 -21 2739.78 471.754   7
  -4   3 -21 2865.14 503.123   3
   5   3   0 11.9069 133.861  19
   5  -3   0-112.632 139.538  12
   5   3   1 37514.5 1534.58  19
   5   3  -1 34868.5 1508.02  19
   5  -3  -1 36199.2 1267.30  12
   5  -3   1 35962.6 1300.60  12
   5   3  -2 121747. 2873.55  19
   5   3   2 129621. 2814.70  19
   5  -3  -2 127684. 2360.37  12
   5  -3   2 127124. 2513.10  12
   5   3   3 8426.01 754.340  19
   5   3  -3 6616.14 702.780  19
   5  -3   3 6878.16 621.009  12
   5  -3  -4 63641.1 1579.67   1
   5   3   4 63669.2 2035.72  19
   5  -3   4 61815.8 1935.99  12
   5  -3  -5 122.473 95.0442   1
   5   3   5 204.045 193.098  19
   5  -3   5-36.8957 142.545  12
   5   3   6 5333.69 636.352  19
   5  -3  -6 5638.10 524.657   1
   5  -3   6 6472.42 743.543  12
   5  -3  -7 89.5547 139.571   1
   5   3   7 35.0563 169.940  19
   5   3   8 33006.2 1614.99  19
   5  -3   8 31857.5 1702.40  12
   5   3   9 5769.74 714.347  19
   5   3  10 4327.69 638.449  19
   5   3  11 2705.64 541.337  19
   5   3  12 33227.1 1852.49  19
  -5   3 -12 29110.3 1371.34  18
   5   3 -13 15916.3 1234.50   3
   5   3  13 14799.9 1280.74  19
  -5   3 -13 12099.7 941.356  18
   5   3 -14 6017.90 845.388   3
   5  -3  14 8251.57 1363.02   9
   5   3 -15-109.886 431.301   3
   5  -3  15 1655.96 860.283   9
   5   3 -16 1614.61 593.439   3
   5   3 -17-481.753 452.358   3
   5  -3 -18 12903.3 1158.14   2
   5   3 -18 10218.8 974.629   7
   5   3 -19 393.779 338.541   7
   5  -3 -19-230.860 343.125   2
  -5   3 -20 403.287 359.685   3
   5   3 -20-84.0625 245.881   7
   5   3 -21 117.068 212.434   7
   6   3   0 15240.3 1135.64  19
   6   3   1 32072.0 1627.51  19
   6   3  -1 29875.8 1549.11  19
   6   3   2 3417.77 518.080  19
   6   3  -2 3424.10 548.049  19
   6   3  -3 23857.2 1416.00  19
   6   3   3 26747.3 1451.62  19
   6  -3   3 23240.7 1164.66  12
   6   3   4 19840.5 1259.04  19
   6  -3   4 17988.1 1062.24  12
   6   3   5 18539.6 1235.78  19
   6  -3   5 16154.2 1099.27  12
   6  -3   6 4864.29 635.226  12
   6   3   6 5226.68 690.222  19
   6   3   7 4465.55 687.650  19
   6  -3   7 4075.69 638.001  12
   6  -3   8 321.038 378.628  12
   6   3   8 54.6884 192.094  19
   6   3   9 39855.8 1960.68  19
   6  -3   9 37990.2 1946.78  12
   6  -3  10 2000.22 621.499  12
   6   3  10 21.3505 201.203  19
   6   3  11 18473.1 1405.94  19
  -6   3 -11 15841.5 1059.10  18
   6  -3  11 17109.0 1415.67  12
   6   3  12 9625.75 1061.96  19
  -6   3 -12 8353.69 762.799  18
   6  -3  12 11107.7 1274.67   9
  -6  -3 -12 9114.28 1100.03   4
   6  -3  12 11114.2 1159.48  12
   6  -3  13 8936.94 1220.09   9
   6   3 -14 3467.66 707.307   7
   6  -3  14 3372.51 908.022   9
   6  -3  15 17444.7 1823.35   9
   6   3 -15 13887.9 1242.83   7
   6  -3  16 2124.40 844.566   9
   6   3 -16 712.591 415.382   7
   6   3 -17 4295.32 660.273   7
   6   3 -18 443.895 319.837   7
   6   3 -19 1810.85 448.816   7
   6   3 -20-27.1999 220.288   7
   7   3   0-168.345 269.620  19
   7   3   1 13695.7 1177.82  19
   7   3  -1 12904.5 1129.09  19
   7   3   2 103915. 3247.73  19
   7   3  -2 103361. 3164.61  19
   7   3   3 5674.57 732.581  19
   7   3   4 1371.70 426.890  19
   7   3   5 181.353 197.105  19
   7   3   6 475.622 323.736  19
   7   3   7 1088.78 405.262  19
   7   3   8 18583.9 1438.60  19
   7   3   9 1274.12 455.892  19
   7   3  10 815.719 427.816  19
  -7  -3 -11 7391.59 967.110   4
   7  -3  11 7131.26 954.115   9
   7   3  11 7411.61 1013.95  19
   7   3 -11 7738.57 946.192   7
  -7  -3 -12 18070.2 1576.18   4
   7  -3  12 17725.4 1548.78   9
   7   3 -12 18520.0 1462.77   7
   7  -3  13 319.718 507.239   9
   7   3 -13 589.701 437.715   7
   7  -3  14 15034.1 1505.49   9
   7   3 -14 13540.0 1214.50   7
   7  -3  15-217.032 510.693   9
   7   3 -15 144.965 382.133   7
   7  -3  16 457.485 537.184   9
   7   3 -16 67.0393 327.189   7
   7   3 -17 22.2443 280.608   7
   7   3 -18 1931.17 446.829   7
   7   3 -19-107.302 195.282   7
   7   3 -20 81.0901 167.520   7
   8   3   0 355.694 273.301  19
   8   3  -1 25009.6 1735.18  19
   8   3   1 23657.6 1688.37  19
   8   3  -2 267.034 228.130  19
   8   3   2 682.962 389.952  19
   8   3   3 6009.17 869.969  19
   8   3   4-306.793 378.262  19
   8   3   5 12816.6 1231.26  19
   8   3   6 1883.18 476.929  19
   8   3   7 7380.29 978.812  19
   8   3   8 917.895 377.695  19
   8   3   9 5581.57 862.792  19
   8  -3  -9 6050.45 682.497   7
  -8  -3  -9 6885.90 897.211   4
   8  -3  10 633.435 502.069   9
   8  -3 -10-58.9657 216.193   7
  -8  -3 -10-400.987 303.408   4
   8   3 -10-47.2228 305.716   7
   8  -3 -11 4330.21 596.929   7
  -8  -3 -11 4472.07 792.296   4
   8  -3  11 4241.53 812.169   9
   8   3 -11 4047.46 724.947   7
   8  -3  12 223.860 439.243   9
   8  -3 -12 401.024 308.579   7
   8   3 -12-214.677 344.423   7
   8  -3  13-15.9938 448.949   9
   8   3 -13-497.510 352.138   7
   8   3 -14-50.3997 305.966   7
   8  -3  14-561.925 483.861   9
   8  -3  15 5519.11 903.493   9
   8   3 -15 6017.44 805.184   7
   8   3 -16-278.195 326.385   7
   8  -3  16 1456.32 534.884   9
   8  -3  17 2234.77 596.021   9
   8   3 -17 1115.67 340.721   7
   8   3 -18-213.480 225.935   7
   8   3 -19 798.842 246.176   7
   9   3   0-24.7034 265.746  19
   9   3   1 416.598 351.765  19
   9   3  -1 517.928 321.298  19
   9   3   2 6968.16 1025.62  19
   9   3   3 4224.95 822.247  19
   9   3   4 2506.24 664.153  19
   9   3   5 3147.90 722.392  19
   9   3   6 2327.99 561.103  19
   9  -3  -7 63.2006 223.350   7
   9  -3  -8 4174.14 589.904   7
   9   3  -9 7193.87 860.102   7
   9  -3  -9 6790.95 724.183   7
   9  -3  10 938.940 509.246   9
   9   3 -10-284.539 347.703   7
  -9  -3 -10 317.967 309.103   4
   9  -3 -10 401.049 302.437   7
   9  -3 -11 1969.00 436.571   7
   9  -3  11 2250.12 629.350   9
   9   3 -11 2233.45 539.210   7
   9  -3  12 9000.22 1109.98   9
   9   3 -12 9686.31 1015.05   7
   9  -3 -12 9848.20 926.243   7
   9  -3  13 5628.70 892.420   9
   9   3 -13 5518.21 784.617   7
   9  -3 -13 6598.69 751.991   7
   9  -3  14 3042.79 711.270   9
   9  -3 -14 4047.42 611.487   7
   9   3 -14 3217.58 552.723   7
   9  -3  15-911.989 468.914   9
   9   3 -15-0.82449 327.816   7
   9  -3  16 1571.96 549.716   9
   9   3 -16 712.469 341.674   7
   9  -3  17 620.036 374.111   9
   9   3 -17 428.881 297.264   7
  10   3   0 18777.3 1723.30  19
  10  -3   0 21480.7 1561.48   8
  10   3   1 6403.44 1019.99  19
  10  -3   1 8067.53 968.931   8
  10  -3  -1 8158.31 953.979   8
 -10  -3   2 177.799 98.2357  11
  10   3   2 1332.08 506.002  19
  10  -3  -2 2109.64 514.744   8
  10  -3   2 1928.73 492.727   8
  10  -3  -3 842.632 380.523   8
  10  -3   3 32.7780 271.301   8
  10  -3  -3 417.474 251.514   7
  10  -3   4 1471.21 472.497   8
  10  -3  -4 1322.86 422.776   7
  10  -3   5 3927.70 736.453   8
  10  -3  -5 4263.27 640.461   7
  10  -3  -6 238.576 343.665   7
  10  -3  -7 1872.37 426.580   7
  10  -3  -8 55.0439 267.608   7
  10  -3   9 4095.74 799.602   9
  10  -3  -9 3001.25 559.362   7
  10  -3  10 546.464 478.444   9
  10   3 -10 278.544 354.547   7
  10  -3 -10 281.402 291.737   7
  10  -3 -11 11874.9 1026.28   7
  10  -3  11 11757.9 1250.66   9
  10   3 -11 13162.5 1155.10   7
  10  -3  12 1294.13 528.995   9
  10  -3 -12 982.690 363.125   7
  10   3 -12 1723.04 500.680   7
  10  -3  13-263.643 366.116   9
  10  -3 -13 280.602 266.703   7
  10   3 -13 638.401 397.924   7
  10  -3  14-124.806 354.506   9
  10  -3 -14 150.373 320.894   7
  10   3 -14 427.464 293.227   7
  10  -3  15 7325.17 855.380   9
  10   3 -15 7971.15 808.196   7
  10   3 -16 701.321 306.995   7
  10  -3  16-56.9245 267.130   9
  11  -3   0 539.040 371.844   8
  11  -3  -1 3343.16 659.501   8
  11  -3   1 3165.32 630.728   8
  11  -3   2 7869.08 1009.72   8
  11  -3  -2 9147.03 1018.29   8
 -11  -3   3 236.033 111.863  11
  11  -3  -3 785.355 393.668   8
  11  -3   3 142.540 369.089   8
  11  -3   4 4261.80 800.068   8
  11  -3  -4 5554.29 781.838   8
  11  -3  -5-520.658 351.833   7
  11  -3  -6 3910.98 566.229   7
  11  -3  -7 2187.29 442.030   7
  11  -3  -8 8495.49 855.397   7
  11  -3   8 8894.12 1093.26   9
  11  -3   9 1159.49 548.433   9
  11  -3  -9 2.22181 276.209   7
  11  -3  10 4598.73 778.762   9
  11  -3 -10 4768.04 668.459   7
  11   3 -11-167.369 291.181   7
  11  -3  11-185.650 372.413   9
  11  -3 -11-385.362 322.525   7
  11   3 -12 1781.35 465.670   7
  11  -3  12 1598.10 567.239   9
  11  -3 -12 1767.00 421.388   7
  11  -3  13 836.074 358.076   9
  11  -3 -13 242.350 248.948   7
  11   3 -13 557.275 322.715   7
  11  -3  14 2062.70 484.789   9
  11  -3 -14 2958.19 500.077   7
  11   3 -14 2163.91 422.098   7
  11  -3  15 777.260 330.381   9
  12  -3   0-805.815 436.833   8
  12   3   1 9654.86 1131.26   8
  12  -3   1 9147.44 1038.67   8
  12  -3  -1 8963.60 982.957   8
  12  -3  -2-12.2650 326.328   8
  12  -3   2-434.468 415.803   8
  12  -3   3-52.7272 349.933   8
  12  -3  -3 338.973 277.248   8
  12  -3  -4 1388.54 427.140   8
 -12  -3   4-679.668 147.379  11
  12  -3   5 8314.80 919.293  16
 -12  -3   5 2294.34 240.151  11
  12  -3   6 4413.17 673.312  16
 -12  -3   6 1709.77 213.866  11
  12  -3   7 1057.90 523.635   9
 -12  -3   7 9596.99 440.654  11
  12  -3   8 507.133 405.702   9
  12  -3  -8 98.5203 302.730   7
  12  -3  -9 909.821 359.850   7
  12  -3   9 1406.74 490.887   9
  12  -3 -10 249.931 276.815   7
  12  -3  10 739.882 422.414   9
  12  -3 -11 4249.32 593.774   7
  12  -3  11 3816.90 656.996   9
  12  -3  12 168.097 294.961   9
  12  -3 -12-497.433 276.839   7
 -12  -3  13 19732.7 572.158  11
  12  -3  13-89.2981 298.352   9
  13   3   0 753.332 428.329   8
  13  -3   0-913.426 468.606   8
  13   3   1-286.272 264.844   8
  13  -3   1-103.925 317.780   8
  13  -3  -1-393.331 331.111   8
  13   3  -1 443.875 388.351   8
  13   3  -2 2518.31 663.863   8
  13  -3  -2 1237.75 361.143   8
  13  -3  -3 8.48007 316.980   8
  13  -3   3 1052.62 412.193  16
  13  -3   4 757.522 341.871  16
  13  -3  -4 179.469 238.996   8
  13  -3   5 1210.95 466.225   9
  13  -3   5 1073.79 387.423  16
  13  -3   6 4348.50 668.624   9
  13  -3   6 3487.25 587.154  16
  13  -3   7 1332.35 424.352   9
 -13  -3   7 3463.26 264.416  11
  13  -3   8 1516.19 462.447   9
 -13  -3   8 9455.63 453.276  11
 -13  -3   9 13187.0 491.469  11
  13  -3   9 346.837 277.242   9
 -13  -3  10 14382.0 499.108  11
  13  -3  10-317.775 291.967   9
 -13  -3  11 12562.6 461.726  11
  14  -3   0 274.353 276.924  16
  14   3   0 75.7020 246.495   8
  14   3  -1 519.811 386.213   8
  14  -3  -1 1201.24 397.421  16
  14  -3   1 714.275 382.919  16
  14  -3   2 408.399 299.397  16
  14   3  -2-129.840 259.038   8
  14  -3  -2-487.837 296.653   8
  14  -3  -2 526.361 317.327  16
  14   3  -3 1435.50 466.486   8
  14  -3  -3 358.590 227.470   8
  14  -3   3 783.202 298.740  16
  14  -3  -3 1327.02 392.597  16
  14   3  -4 52.6048 342.129   8
  14  -3  -4-332.071 294.002   8
  14  -3   4 627.157 313.338  16
  14  -3  -4 655.246 341.884  16
  14   3  -5 6423.12 943.345   8
  14  -3   5 4469.32 559.272  16
  14   3  -6 2483.90 625.751   8
  14  -3   6 2022.60 434.302   9
  14  -3   6 1328.56 327.710  16
  14   3  -7 731.737 500.767   8
   0  -4   0 301548. 3223.91  12
   0  -4   0 299032. 3225.29  15
   0  -4  -1-26.8195 103.216  15
   0  -4   1 45.2777 91.5281  15
   0  -4  -1 126.734 120.835  12
   0  -4   1-55.2299 118.681  12
   0  -4  -2 10549.9 579.367  15
   0  -4   2 10282.1 670.812  15
   0  -4   2 10897.6 656.774  12
   0  -4   3 10.8822 124.146  15
   0  -4   3-66.8578 94.9226  12
   0  -4   4 285245. 3855.00  15
   0  -4   4 293431. 3740.11  12
   0  -4   5 178.599 171.388  12
   0  -4  -6 505635. 4481.87   1
   0  -4  -7 145.245 130.064   1
   0  -4  -8 2200.15 342.876   1
   0  -4  -9 74.6317 150.030   1
   0   4 -10 25099.4 1101.54  18
   0   4 -11-110.179 191.595  18
   0   4 -12 8114.25 698.069  18
   0   4 -13-57.8778 193.688  18
   0   4 -14 4165.53 560.071  18
   0  -4 -15-250.595 337.560   2
   0  -4 -16 1625.53 501.554   2
   0   4 -16 1515.23 633.213   3
   0   4 -17 735.090 504.923   3
   0  -4 -17 247.171 422.492   2
   0  -4 -18 3674.80 691.873   2
   0   4 -18 4837.24 805.723   3
   0  -4 -19-390.719 382.487   2
   0   4 -19 133.955 421.687   3
   0   4 -20 17192.2 1298.03   3
   0  -4 -20 15390.1 1238.79   2
   0   4 -21-303.978 341.534   3
   0  -4 -21 255.334 269.906   2
   0  -4 -22 1000.10 337.286   2
   1   4   0-36.6805 119.059  17
   1  -4   0-55.5327 125.408  15
  -1  -4   0-129.181 126.501  15
  -1  -4   0-49.9726 151.739  13
  -1  -4   0 62.5560 80.7372  12
   1  -4   0-54.2756 122.559  12
  -1  -4   1 14500.6 738.009  15
   1  -4   1 14310.5 744.183  15
  -1  -4  -1 14165.5 675.684  12
   1   4   1 13771.8 1064.02  17
   1  -4  -1 14750.5 721.737  15
  -1  -4  -1 14039.8 679.772  15
  -1  -4  -1 13129.8 1128.38  13
  -1  -4   1 12378.4 1211.00  13
   1  -4  -1 14842.6 749.510  12
  -1  -4   1 14060.6 691.282  12
   1  -4   1 14817.3 773.975  12
  -1  -4  -2 29767.7 964.852  15
   1  -4  -2 30315.0 1003.20  15
   1  -4   2 30949.3 1139.96  15
  -1  -4   2 30061.1 1120.95  15
   1  -4  -2 31531.1 1104.14  12
  -1  -4   2 30513.2 1045.97  12
   1  -4   2 30391.4 1157.85  12
   1  -4   3 17509.7 940.460  15
  -1  -4   3 17950.7 927.935  15
   1   4   3 16680.3 1355.41  13
  -1  -4   3 18371.6 844.755  12
   1  -4   3 19075.1 956.690  12
   1  -4   4-36.1434 135.344  15
  -1  -4   4 108.892 106.074  12
   1  -4   4 54.0372 136.034  12
  -1  -4   5 7727.99 620.801  12
   1  -4   5 7328.99 670.714  12
  -1  -4  -6 20567.6 887.586   1
   1  -4  -6 20443.9 927.083   1
   1  -4  -7 148988. 2595.11   1
  -1  -4  -7 148390. 2465.34   1
  -1  -4  -8 10597.2 701.434   1
   1  -4  -8 10801.7 733.246   1
  -1  -4  -9 11699.3 782.548   1
   1   4  -9 10910.8 673.870  18
   1  -4  -9 11886.5 818.056   1
   1   4 -10 1480.32 265.265  18
   1   4 -11 4002.78 454.749  18
  -1   4 -11 3900.99 507.488  18
   1   4 -12 1747.24 326.752  18
  -1   4 -12 1879.36 352.193  18
   1   4 -13 8375.44 702.677  18
  -1   4 -13 9398.35 766.696  18
   1   4 -14 448.647 271.778  18
  -1   4 -14 327.373 238.395  18
   1  -4 -15 385.215 307.726   2
   1   4 -15 158.518 448.801   3
   1  -4 -16 700.918 411.449   2
  -1  -4 -16-219.161 285.350   2
   1   4 -16-205.550 452.537   3
  -1  -4 -17 5440.25 785.506   2
  -1   4 -17 5233.68 896.359   3
   1  -4 -17 4885.48 767.408   2
   1   4 -17 5474.30 933.073   3
   1   4 -18 1343.82 589.457   3
  -1   4 -18 1420.57 554.915   3
  -1  -4 -18 1646.21 500.197   2
   1  -4 -18 1634.86 512.313   2
  -1   4 -19 5687.16 845.769   3
   1   4 -19 6204.70 907.468   3
   1  -4 -19 5276.57 792.108   2
  -1  -4 -19 5367.76 777.616   2
   1  -4 -20 154.485 340.980   2
   1   4 -20-338.395 383.589   3
  -1  -4 -20-108.328 267.922   2
  -1   4 -20 840.952 368.320   3
   1  -4 -21 1393.35 411.570   2
  -1  -4 -21 1404.59 412.970   2
  -1   4 -21 904.901 371.384   3
   1   4 -21 2175.80 497.087   3
   1  -4 -22-224.748 258.102   2
  -1  -4 -22-271.621 212.161   2
   2  -4   0 92042.5 1867.18  15
   2  -4   0 91392.0 1935.28  12
  -2  -4   0 92474.0 1754.86  15
   2  -4  -1 7931.24 573.188  12
   2   4   1 8503.63 878.169  17
   2  -4   1 7823.83 563.861  15
   2  -4  -1 7849.87 546.300  15
  -2  -4  -1 8003.11 499.811  15
  -2  -4   1 7918.80 554.542  15
   2  -4   1 8142.57 593.186  12
   2  -4   2 7904.29 596.697  15
  -2  -4  -2 7804.13 481.680  15
   2  -4  -2 8531.03 548.842  15
  -2  -4   2 7983.59 583.824  15
   2  -4  -2 8599.12 597.843  12
   2  -4   2 7741.78 617.351  12
   2  -4   3 107.862 114.353  15
  -2  -4   3-38.7111 145.662  15
   2  -4   3 185.246 150.146  12
   2   4   4 151172. 2448.53  19
   2  -4   4 156420. 2926.58  15
   2  -4   4 158019. 3009.27  12
   2   4   5 41246.3 1345.80  19
  -2  -4  -5 38925.1 1130.56   1
   2  -4   5 42096.7 1621.37  15
   2  -4   5 43025.2 1647.02  12
   2   4   6 297266. 3861.60  19
   2  -4  -6 296876. 3596.85   1
   2  -4   6 298787. 4371.02  15
   2  -4   6 305496. 4515.60  12
   2  -4  -7 32131.7 1236.25   1
   2   4   7 31036.3 1316.67  19
[truncated: 2,720,109 more chars]
